# Supplementary material for: Perceptual category learning of photographic and painterly stimuli in rhesus macaques (Macaca mulatta) and humans
Source: PLoS One. 2017 Sep 29;12(9):e0185576. doi: 10.1371/journal.pone.0185576 (PMC5621688; doi:10.1371/journal.pone.0185576)
Supplement: S2 File — All data and all analytic code used in this manuscript. (ZIP) [file pone.0185576.s002.zip]

Archive with 15 entries (12 files):
- DataAndAnalysis/
- DataAndAnalysis/.DS_Store
- __MACOSX/
- __MACOSX/DataAndAnalysis/
- __MACOSX/DataAndAnalysis/._.DS_Store
- DataAndAnalysis/HumanCategoryChain-RStan.txt
- __MACOSX/DataAndAnalysis/._HumanCategoryChain-RStan.txt
- DataAndAnalysis/HumanCategoryChain.csv
- __MACOSX/DataAndAnalysis/._HumanCategoryChain.csv
- DataAndAnalysis/MachineLearningAnalyses.m
- __MACOSX/DataAndAnalysis/._MachineLearningAnalyses.m
- DataAndAnalysis/MonkeyCategoryChain-RStan.txt
- __MACOSX/DataAndAnalysis/._MonkeyCategoryChain-RStan.txt
- DataAndAnalysis/MonkeyCategoryChain.csv
- __MACOSX/DataAndAnalysis/._MonkeyCategoryChain.csv
