# Supplementary material for: Perceptual category learning of photographic and painterly stimuli in rhesus macaques (Macaca mulatta) and humans
Source: PLoS One. 2017 Sep 29;12(9):e0185576. doi: 10.1371/journal.pone.0185576 (PMC5621688; doi:10.1371/journal.pone.0185576)
Supplement: S2 File — All data and all analytic code used in this manuscript. (ZIP) [file pone.0185576.s002.zip › DataAndAnalysis/MonkeyCategoryChain.csv]

Subject	Session	Trial	Progress	React1	React2	React3	React4
1	1	1	0	37.48333
1	1	2	0	1.566667
1	1	3	4	1.633333	1.15	0.5	0.6
1	1	4	4	1.016667	1.916667	0.4833333	0.7333333
1	1	5	4	1.266667	1.1	0.95	0.55
1	1	6	4	1.05	1.15	0.6333333	0.6333333
1	1	7	4	1.516667	0.9333333	1.333333	0.55
1	1	8	4	1.383333	0.7833333	0.65	0.75
1	1	9	4	1.166667	0.5	1.116667	0.8166667
1	1	10	1	1.066667	0.6166667
1	1	11	4	2.466667	0.8833333	0.65	0.6
1	1	12	4	2.966667	1.816667	0.8333333	0.7
1	1	13	4	1.383333	0.6333333	0.6333333	0.7166667
1	1	14	1	1.066667	2.133333
1	1	15	0	2.516667
1	1	16	4	0.9166667	0.9166667	0.65	1.083333
1	1	17	4	1.3	0.8833333	0.5333333	0.8833333
1	1	18	2	1.7	0.65	1.15
1	1	19	4	1	0.6833333	1.266667	1.466667
1	1	20	4	1.366667	0.6166667	0.7	0.5333333
1	1	21	4	2.566667	0.7166667	0.4833333	0.85
1	1	22	4	0.7666667	2.25	1.016667	0.5
1	1	23	4	1.433333	0.5166667	1.1	1.25
1	1	24	2	1.533333	0.85	0.8833333
1	1	25	4	3.316667	0.6166667	0.45	0.5166667
1	1	26	4	1	0.5833333	0.7	0.5666667
1	1	27	4	1.366667	0.4666667	0.4666667	0.9
1	1	28	4	0.95	0.5166667	1.333333	0.7666667
1	1	29	4	1.2	0.65	0.6166667	0.65
1	1	30	4	1.6	0.8166667	0.4	0.8
1	1	31	1	1.566667	2.033333
1	1	32	4	1.716667	1.1	0.65	1.183333
1	1	33	4	0.8	0.6833333	0.7833333	0.5333333
1	1	34	1	1.05	0.75
1	1	35	1	2.333333	0.7
1	1	36	4	0.8833333	0.7166667	0.5666667	0.7166667
1	1	37	1	2.25	0.7833333
1	1	38	4	2.05	0.5333333	0.5166667	0.35
1	1	39	1	0.9833333	0.45
1	1	40	1	1.166667	0.5833333
1	1	41	4	2.116667	0.7333333	0.5666667	0.9166667
1	1	42	4	1.05	0.85	0.4333333	0.85
1	1	43	4	0.8666667	0.4166667	0.6833333	0.5166667
1	1	44	1	1.2	0.5333333
1	1	45	4	3.133333	0.5666667	0.4833333	0.6666667
1	1	46	1	1.816667	0.9
1	1	47	4	2.5	0.6	0.5666667	0.65
1	1	48	1	1.566667	1.283333
1	1	49	4	1.583333	0.5	0.6833333	0.6333333
1	1	50	2	1.35	0.7333333	0.5333333
1	1	51	1	0.75	0.6333333
1	1	52	4	1.666667	0.5	0.55	0.7
1	1	53	1	1.166667	0.55
1	1	54	2	1.3	0.5666667	0.5833333
1	1	55	0	1.083333
1	1	56	4	1.5	0.7333333	0.55	0.65
1	1	57	4	0.6333333	1.033333	0.5166667	0.8333333
1	1	58	4	1.966667	0.45	0.65	0.4666667
1	1	59	0	1.433333
1	1	60	4	1.083333	0.5166667	0.7333333	0.5
1	2	1	2	1.283333	0.9666667	1.066667
1	2	2	4	1.783333	0.55	1.066667	0.35
1	2	3	1	1.2	1.7
1	2	4	4	1.7	0.6833333	1.85	0.5833333
1	2	5	1	1.266667	0.95
1	2	6	4	1.416667	0.85	0.7666667	0.8166667
1	2	7	4	0.8	1.133333	0.6	0.2833333
1	2	8	4	1.45	0.55	1.25	0.5666667
1	2	9	2	1.383333	1.966667	0.6166667
1	2	10	1	1.083333	1.816667
1	2	11	4	0.9333333	0.8333333	1.116667	0.5333333
1	2	12	4	1.15	1.116667	0.4	1.083333
1	2	13	0	2.466667
1	2	14	4	0.9333333	2.1	0.6333333	0.6833333
1	2	15	2	1.15	1.416667	0.55
1	2	16	1	1.05	1.116667
1	2	17	4	1.283333	0.9	0.7	0.7333333
1	2	18	1	3.533333	0.7666667
1	2	19	4	1.7	0.85	1.8	0.75
1	2	20	2	1.616667	0.5666667	0.5
1	2	21	2	1.583333	1.866667	0.4666667
1	2	22	4	0.8333333	0.65	1.183333	0.5833333
1	2	23	4	2.416667	0.8666667	0.6166667	0.6166667
1	2	24	4	1.8	1.516667	0.7833333	0.3833333
1	2	25	4	1.333333	0.4666667	0.9	0.5166667
1	2	26	4	1.333333	1.7	0.5333333	1.066667
1	2	27	4	1.983333	1.05	0.4333333	1.016667
1	2	28	0	2.6
1	2	29	4	1.133333	2.6	0.9833333	1.15
1	2	30	1	0.9333333	2.133333
1	2	31	4	1.65	1.733333	0.7666667	0.4666667
1	2	32	4	1.816667	0.6166667	0.6666667	0.3833333
1	2	33	0	2.1
1	2	34	0	2.283333
1	2	35	1	0.7666667	1.35
1	2	36	4	0.9	0.5833333	0.8333333	0.5333333
1	2	37	4	1.766667	0.6666667	0.4333333	0.5666667
1	2	38	4	0.9666667	0.65	0.75	0.65
1	2	39	4	1.116667	1.033333	0.6166667	0.4666667
1	2	40	0	2.366667
1	2	41	4	0.95	0.6666667	0.5666667	0.7
1	2	42	4	1.083333	0.9666667	0.65	1.183333
1	2	43	4	2.65	0.5166667	0.9333333	0.55
1	2	44	4	3.35	0.75	0.9	0.5833333
1	2	45	0	2.533333
1	2	46	4	1.416667	0.9333333	0.5666667	0.75
1	2	47	0	4.133333
1	2	48	4	0.7833333	0.6833333	0.7666667	0.5666667
1	2	49	1	1.183333	0.85
1	2	50	4	0.8166667	1	1.083333	0.5833333
1	2	51	4	0.9	1.483333	0.9	0.3833333
1	2	52	1	1.1	0.5
1	2	53	2	0.9666667	0.85	1.583333
1	2	54	0	1.616667
1	2	55	0	1.933333
1	2	56	0	1.6
1	2	57	4	0.7833333	1.033333	1.133333	0.4333333
1	2	58	1	1.45	1
1	2	59	4	2.816667	1.133333	0.65	0.7
1	2	60	1	0.9333333	1.766667
1	3	1	4	2.366667	0.8166667	0.8333333	0.3666667
1	3	2	4	1.066667	1.083333	1.033333	0.9666667
1	3	3	1	1.333333	0.6166667
1	3	4	0	1.7
1	3	5	4	2.216667	0.8666667	0.6333333	0.5833333
1	3	6	4	0.75	0.8666667	0.5833333	0.5
1	3	7	0	2
1	3	8	2	0.95	0.6166667	0.4166667
1	3	9	0	1.883333
1	3	10	4	0.7833333	0.9666667	0.75	0.4666667
1	3	11	0	3.05
1	3	12	4	0.7333333	0.65	0.65	0.4833333
1	3	13	4	0.7833333	0.8333333	0.5	0.7666667
1	3	14	1	2.116667	0.6666667
1	3	15	4	2.25	1.166667	0.3333333	1.116667
1	3	16	0	0.2
1	3	17	2	1.466667	1.2	0.55
1	3	18	4	1.616667	1.416667	0.5833333	0.5333333
1	3	19	1	2	1.25
1	3	20	4	1.583333	0.75	1.266667	0.5666667
1	3	21	4	1.166667	1.5	0.8333333	0.6
1	3	22	4	1.383333	1.416667	0.75	0.5166667
1	3	23	4	0.85	0.55	0.7666667	0.6666667
1	3	24	4	0.9333333	0.8333333	0.5666667	0.8
1	3	25	4	1.816667	0.6166667	0.4833333	0.3833333
1	3	26	4	0.8666667	0.55	1.283333	0.45
1	3	27	4	0.8833333	1.533333	0.4833333	0.8166667
1	3	28	4	1.15	0.8166667	1.333333	0.4666667
1	3	29	1	1.766667	1.983333
1	3	30	4	1.083333	1.216667	0.5833333	0.7333333
1	3	31	1	1.433333	1.85
1	3	32	0	1.833333
1	3	33	2	1.4	0.9333333	1.15
1	3	34	4	2.166667	1.016667	1	0.4333333
1	3	35	2	0.6	1.8	0.6833333
1	3	36	4	1.016667	1.616667	0.4166667	0.4833333
1	3	37	4	1.25	2.466667	0.4333333	0.7333333
1	3	38	4	1.316667	0.4833333	0.7	0.7333333
1	3	39	0	2.216667
1	3	40	4	0.7666667	0.75	0.4	0.5333333
1	3	41	0	2.216667
1	3	42	2	0.8333333	0.6166667	0.85
1	3	43	4	0.9666667	0.3666667	0.9166667	0.5833333
1	3	44	4	0.85	0.8666667	0.6	0.55
1	3	45	4	1.666667	0.6	0.45	0.9833333
1	3	46	4	2.083333	0.6333333	0.5666667	0.9
1	3	47	4	1.8	0.5	0.55	0.5666667
1	3	48	1	2.516667	0.4333333
1	3	49	4	0.9666667	0.5833333	0.6166667	0.45
1	3	50	1	0.9333333	0.4666667
1	3	51	4	0.95	2.116667	0.6833333	0.5
1	3	52	1	1.166667	1.116667
1	3	53	4	0.8666667	0.3	0.95	0.5166667
1	3	54	4	1.016667	0.85	0.4666667	0.65
1	3	55	2	1.166667	1.166667	0.6
1	3	56	4	2	1.683333	0.6	0.5333333
1	3	57	0	1.666667
1	3	58	0	1.533333
1	3	59	2	0.8833333	0.6	1.133333
1	3	60	1	0.85	0.6833333
1	4	1	4	0.75	0.6666667	1.033333	0.4
1	4	2	4	0.5833333	1.2	0.5	1.016667
1	4	3	4	1.166667	0.5333333	0.5833333	0.4333333
1	4	4	4	1.25	0.6333333	0.5333333	0.5166667
1	4	5	4	0.8	0.8	0.7	0.4166667
1	4	6	1	2.333333	0.5166667
1	4	7	4	1.9	0.55	1.166667	0.45
1	4	8	2	1.416667	0.8166667	0.9
1	4	9	4	0.7333333	0.4166667	1.533333	0.75
1	4	10	4	1.866667	1	0.5833333	0.7
1	4	11	2	0.95	0.6	0.8333333
1	4	12	1	0.8	2.283333
1	4	13	1	0.75	0.85
1	4	14	4	0.6666667	0.5166667	0.4333333	0.6833333
1	4	15	4	0.8333333	0.8166667	0.5166667	0.5166667
1	4	16	1	0.7	0.6166667
1	4	17	4	0.8	0.8	0.4833333	0.6166667
1	4	18	4	0.7166667	0.7833333	0.45	0.7
1	4	19	4	0.7666667	1.916667	1.016667	0.5166667
1	4	20	4	1.516667	0.4166667	0.5	0.8166667
1	4	21	4	0.7833333	0.6333333	0.5	0.7
1	4	22	2	0.7	0.4333333	0.6666667
1	4	23	1	0.9	0.5166667
1	4	24	1	1.183333	1.25
1	4	25	1	0.6666667	0.6666667
1	4	26	1	0.9	1.65
1	4	27	4	4.2	0.4333333	0.5666667	1.683333
1	4	28	4	1.75	0.65	0.6	0.5666667
1	4	29	1	0.6666667	0.65
1	4	30	0	1.15
1	4	31	4	1.166667	0.65	0.4	0.5666667
1	4	32	4	1.583333	0.6166667	0.7666667	1
1	4	33	2	1.216667	0.8833333	0.45
1	4	34	2	0.6833333	0.8666667	0.9166667
1	4	35	2	1.266667	0.95	0.7166667
1	4	36	2	3.333333	1.433333	0.95
1	4	37	4	0.9	0.5666667	0.45	1.1
1	4	38	1	1.05	0.2833333
1	4	39	4	0.95	0.65	0.4833333	0.4666667
1	4	40	2	0.75	1.433333	0.4666667
1	4	41	4	0.8666667	0.4833333	0.5333333	0.5833333
1	4	42	0	0.7833333
1	4	43	2	1.166667	0.5	0.7666667
1	4	44	4	0.8833333	1.383333	0.55	0.9666667
1	4	45	4	0.7833333	0.6166667	0.6166667	1.283333
1	4	46	0	2.766667
1	4	47	2	0.95	0.6666667	1.116667
1	4	48	4	0.6666667	0.7166667	0.6833333	0.7166667
1	4	49	4	1.966667	0.9166667	0.8166667	0.5333333
1	4	50	4	1.033333	0.8166667	0.6833333	1.166667
1	4	51	4	0.9166667	1.116667	0.5333333	1.066667
1	4	52	2	0.7833333	0.6	0.6666667
1	4	53	2	0.9333333	0.8	0.6
1	4	54	4	0.5666667	1.983333	0.8	1.166667
1	4	55	1	0.6833333	0.8666667
1	4	56	1	0.7	0.8666667
1	4	57	0	1.116667
1	4	58	4	1.883333	1	0.5333333	0.7833333
1	4	59	2	0.7833333	0.5833333	0.6166667
1	4	60	4	0.7	1	1.016667	1.533333
1	5	1	0	1.383333
1	5	2	4	0.9333333	0.8666667	0.5333333	0.6166667
1	5	3	4	1.05	1.033333	0.5666667	1.083333
1	5	4	1	0.8166667	1.133333
1	5	5	4	0.9333333	0.8166667	1.466667	0.65
1	5	6	1	1.266667	0.7833333
1	5	7	1	2	1.1
1	5	8	4	1.066667	2.15	1.183333	1.016667
1	5	9	1	1	0.6166667
1	5	10	4	1.133333	0.8333333	1.283333	0.5833333
1	5	11	4	1.55	0.65	0.5166667	0.9
1	5	12	1	1.366667	0.8
1	5	13	1	1.55	0.6666667
1	5	14	4	1.25	0.7333333	0.7333333	1.4
1	5	15	4	1.033333	0.8833333	0.6166667	0.95
1	5	16	2	1.233333	0.6666667	0.4333333
1	5	17	4	1.083333	0.6	0.4666667	0.4833333
1	5	18	2	1.516667	0.7333333	1
1	5	19	4	1.666667	0.9333333	0.4833333	0.5833333
1	5	20	4	1.233333	0.9333333	0.5666667	0.65
1	5	21	4	0.9166667	0.5666667	0.5833333	0.5
1	5	22	1	0.7333333	1.166667
1	5	23	1	1.533333	0.8
1	5	24	4	1.016667	0.9833333	1.233333	0.4666667
1	5	25	2	0.6666667	0.8833333	0.35
1	5	26	4	0.9	0.55	0.4833333	0.5333333
1	5	27	1	1	0.9
1	5	28	4	0.7333333	0.7333333	0.5666667	0.7333333
1	5	29	4	1.583333	1.1	1.016667	0.45
1	5	30	1	1.333333	0.5666667
1	5	31	4	1.9	0.75	0.65	0.5333333
1	5	32	4	1.066667	0.4333333	0.9833333	0.4833333
1	5	33	4	0.8666667	0.85	0.9	0.5
1	5	34	4	1.216667	0.8	0.4833333	0.55
1	5	35	2	1	0.6833333	0.55
1	5	36	2	0.9	0.5166667	0.6
1	5	37	4	1.466667	1.25	0.45	1.366667
1	5	38	0	1.716667
1	5	39	1	0.95	0.5333333
1	5	40	4	0.9	0.6333333	0.35	0.4
1	5	41	4	1.033333	0.7	0.6333333	1.516667
1	5	42	0	12.26667
1	5	43	2	1.016667	0.75	0.4
1	5	44	0	2.033333
1	5	45	1	1.883333	0.7
1	5	46	4	0.5833333	1.633333	1.116667	0.9
1	5	47	1	1.05	0.65
1	5	48	4	2.6	0.75	0.5166667	1.466667
1	5	49	1	1.333333	0.4666667
1	5	50	1	1.283333	0.8333333
1	5	51	4	0.7666667	1.533333	1.133333	1.15
1	5	52	0	1.4
1	5	53	2	1.016667	0.5333333	1.1
1	5	54	4	1.25	1.6	0.5666667	0.4833333
1	5	55	4	1	1.033333	1.166667	0.55
1	5	56	1	0.9166667	1.45
1	5	57	4	0.9833333	0.8833333	0.5166667	0.6166667
1	5	58	2	1.35	0.8333333	0.5166667
1	5	59	4	1.116667	1.066667	0.4833333	0.7333333
1	5	60	2	1.1	0.6166667	0.45
1	6	1	1	2.2	1.15
1	6	2	1	0.8833333	1.616667
1	6	3	4	0.8	0.7	0.7833333	0.45
1	6	4	2	0.9166667	1.833333	0.75
1	6	5	4	0.75	0.65	0.7166667	2.216667
1	6	6	4	1.05	1.316667	0.6333333	1.016667
1	6	7	4	0.6166667	0.5666667	0.9166667	0.4666667
1	6	8	4	0.8666667	0.9	0.6	0.7833333
1	6	9	4	0.85	0.5333333	0.6833333	0.5166667
1	6	10	0	2.916667
1	6	11	1	1.15	0.4666667
1	6	12	4	1.083333	0.9333333	0.8833333	0.55
1	6	13	1	0.65	0.9166667
1	6	14	0	2.316667
1	6	15	1	1.416667	0.65
1	6	16	1	0.8	0.9
1	6	17	1	1.766667	0.7333333
1	6	18	4	1.216667	0.7333333	0.55	0.6666667
1	6	19	1	1.7	1.583333
1	6	20	0	2.016667
1	6	21	0	2.083333
1	6	22	4	0.8166667	1.3	0.8666667	0.85
1	6	23	4	1.983333	1.083333	0.95	0.6166667
1	6	24	4	1.083333	0.55	1.016667	0.3833333
1	6	25	0	1.416667
1	6	26	2	1.083333	0.9333333	0.8
1	6	27	4	1.266667	1.016667	0.6	0.7833333
1	6	28	4	2.733333	0.6833333	0.45	0.4666667
1	6	29	0	2.2
1	6	30	4	1.4	0.6833333	0.5	0.5166667
1	6	31	4	0.6833333	1.633333	0.5666667	0.7833333
1	6	32	4	1.666667	0.9	0.4833333	0.4333333
1	6	33	4	1.2	1.133333	0.4	0.7666667
1	6	34	4	0.85	3.183333	0.9166667	0.5833333
1	6	35	1	0.95	0.75
1	6	36	4	0.8833333	0.5833333	0.6166667	0.7666667
1	6	37	1	1.366667	1.1
1	6	38	1	1.316667	0.6166667
1	6	39	0	1.7
1	6	40	4	4.116667	1.766667	0.45	0.7666667
1	6	41	1	0.75	1.183333
1	6	42	4	1.033333	0.9	0.7333333	0.5
1	6	43	3	1.4	0.75	1.033333	0.45
1	6	44	1	1.95	0.8833333
1	6	45	1	1.183333	1.45
1	6	46	1	0.8	0.95
1	6	47	2	0.8833333	0.8166667	0.5333333
1	6	48	4	0.7833333	0.5666667	1.033333	0.6
1	6	49	4	1.533333	0.7166667	0.4333333	0.5
1	6	50	2	0.7833333	0.75	1.283333
1	6	51	1	1.2	0.3833333
1	6	52	3	1.05	0.8666667	1.116667	1.516667
1	6	53	0	1.3
1	6	54	0	1.483333
1	6	55	0	1.3
1	6	56	0	1.9
1	6	57	0	0.7666667
1	6	58	0	0.5
1	6	59	1	0.5166667	0.7
1	6	60	4	1.216667	0.75	0.9166667	0.7
1	7	1	4	0.6833333	1.05	0.55	0.75
1	7	2	4	0.9833333	0.6666667	1.016667	0.7833333
1	7	3	1	1.9	1.95
1	7	4	2	1.516667	0.7166667	0.8166667
1	7	5	2	1.033333	0.4666667	1.05
1	7	6	4	0.8	1.25	0.8166667	0.75
1	7	7	0	1.033333
1	7	8	0	0.9666667
1	7	9	4	1.983333	2	0.5	0.45
1	7	10	4	1.05	0.7166667	0.8666667	0.5
1	7	11	4	1.216667	1.55	0.6166667	0.4333333
1	7	12	4	0.7833333	0.8666667	1.05	0.5333333
1	7	13	4	1.216667	0.9166667	1.3	0.65
1	7	14	0	3.683333
1	7	15	4	2.65	0.65	0.4666667	1.1
1	7	16	4	1.883333	0.9333333	1.5	1.183333
1	7	17	2	3.366667	0.8833333	2.366667
1	7	18	2	0.8666667	1.283333	1.15
1	7	19	4	0.6666667	0.6833333	0.55	0.55
1	7	20	4	1.166667	0.5333333	0.6166667	0.9
1	7	21	2	0.7833333	0.8666667	0.45
1	7	22	4	0.9833333	1.35	1.633333	1
1	7	23	1	1.65	1.266667
1	7	24	4	0.8333333	0.7333333	0.4166667	0.4833333
1	7	25	0	4.183333
1	7	26	4	1.033333	1.3	1.583333	0.4333333
1	7	27	4	1.15	0.8166667	0.5833333	0.6
1	7	28	4	0.8666667	2.633333	0.5833333	0.5166667
1	7	29	1	2.316667	1.483333
1	7	30	1	0.95	0.5833333
1	7	31	4	1.416667	0.7166667	0.7833333	0.45
1	7	32	1	1.2	0.9833333
1	7	33	4	2.733333	0.55	1.266667	0.5833333
1	7	34	1	2.15	0.65
1	7	35	4	0.8333333	0.7833333	0.4666667	0.6333333
1	7	36	4	0.6833333	0.7166667	1.616667	0.5833333
1	7	37	1	0.8	0.7666667
1	7	38	4	0.7333333	0.55	1.75	0.7666667
1	7	39	4	2.416667	1.85	0.65	0.75
1	7	40	4	0.8666667	1.083333	0.7666667	0.5
1	7	41	4	1	0.55	0.6	0.5833333
1	7	42	1	1	1.85
1	7	43	1	1.266667	0.65
1	7	44	4	0.8	0.7666667	0.65	0.8166667
1	7	45	1	0.9166667	1.183333
1	7	46	0	1.7
1	7	47	0	1.916667
1	7	48	0	3.1
1	7	49	2	1.066667	0.5833333	0.4333333
1	7	50	2	0.7833333	0.5333333	1
1	7	51	4	1.133333	1	0.5166667	0.5833333
1	7	52	1	1.016667	1
1	7	53	0	1.15
1	7	54	0	2.183333
1	7	55	4	1.183333	0.7333333	0.5666667	0.4833333
1	7	56	1	0.8333333	0.4666667
1	7	57	1	1	0.8
1	7	58	4	1.4	0.9833333	0.6	1.266667
1	7	59	1	3.283333	0.9
1	7	60	1	0.7833333	1.283333
1	8	1	4	0.6333333	1.483333	1.2	1.05
1	8	2	4	1.233333	0.7666667	0.6166667	0.9833333
1	8	3	4	1.116667	0.65	0.5833333	0.65
1	8	4	0	3.65
1	8	5	4	0.75	1.933333	0.6833333	0.5333333
1	8	6	0	1.7
1	8	7	4	0.7666667	1.4	0.75	0.55
1	8	8	4	1.683333	0.9	0.6	0.6666667
1	8	9	4	0.7333333	0.8	1.15	0.5833333
1	8	10	4	1.166667	0.5166667	0.85	0.5
1	8	11	4	1.033333	1.833333	0.75	0.55
1	8	12	4	1.433333	1.55	0.8333333	1.233333
1	8	13	4	1.483333	1.733333	1	0.9
1	8	14	3	1.483333	0.65	1.516667	0.55
1	8	15	0	1.316667
1	8	16	1	1.05	0.65
1	8	17	1	1.016667	0.9833333
1	8	18	2	0.8333333	2.333333	1.2
1	8	19	2	0.7166667	0.7333333	0.4333333
1	8	20	1	0.95	0.5
1	8	21	4	0.8166667	0.65	0.7333333	0.6
1	8	22	4	2.75	0.9166667	0.4333333	0.7166667
1	8	23	4	0.8666667	0.55	0.4833333	0.65
1	8	24	4	1	0.45	1.233333	0.6333333
1	8	25	1	0.9666667	1.75
1	8	26	0	1.1
1	8	27	2	0.8333333	0.7666667	0.7166667
1	8	28	4	0.7166667	0.95	0.6	1.183333
1	8	29	4	2.25	0.7666667	0.55	0.5
1	8	30	2	3.616667	1.6	0.9
1	8	31	4	2.033333	0.6166667	0.9333333	0.5666667
1	8	32	1	0.9833333	1.683333
1	8	33	1	1.133333	1.116667
1	8	34	1	0.8	0.6833333
1	8	35	4	1.05	0.6833333	0.7166667	0.6833333
1	8	36	2	1	0.3833333	0.7666667
1	8	37	1	1.5	2.2
1	8	38	0	2.166667
1	8	39	4	1.3	0.7	1.516667	0.8
1	8	40	1	1.416667	0.4
1	8	41	1	0.75	1.933333
1	8	42	4	1.266667	0.6666667	0.6666667	0.5666667
1	8	43	4	0.9166667	0.5833333	0.5833333	0.5333333
1	8	44	4	1.316667	0.55	1.25	0.8166667
1	8	45	1	1.566667	0.8166667
1	8	46	1	1.333333	1.066667
1	8	47	4	1.433333	0.7666667	0.8	0.5
1	8	48	1	1.766667	0.55
1	8	49	4	0.6666667	0.9833333	1.6	0.9333333
1	8	50	4	1.4	1.033333	0.6666667	0.8666667
1	8	51	4	0.9333333	0.65	0.5333333	0.75
1	8	52	4	1.083333	0.6666667	0.5166667	0.7833333
1	8	53	1	2.1	0.6666667
1	8	54	4	1.633333	1.566667	0.5166667	0.9833333
1	8	55	2	0.9	0.65	0.5833333
1	8	56	4	1.45	1.683333	0.5666667	0.5666667
1	8	57	4	0.6833333	1.283333	0.5666667	0.65
1	8	58	1	1.283333	1.166667
1	8	59	4	0.8833333	1.016667	0.75	0.75
1	8	60	3	0.9333333	1.583333	1.166667	0.9666667
1	9	1	2	0.8666667	1.033333	1.183333
1	9	2	4	1.85	0.7166667	1.2	0.5166667
1	9	3	4	2.416667	0.6166667	0.5	0.6
1	9	4	4	1.116667	0.75	0.7333333	0.5833333
1	9	5	4	0.8833333	0.6333333	0.7666667	0.5166667
1	9	6	4	1.183333	1.183333	0.7	0.5
1	9	7	4	1.666667	0.95	0.8833333	0.6166667
1	9	8	1	1.65	0.75
1	9	9	4	1.533333	0.5666667	0.7666667	0.5
1	9	10	4	1.083333	1.816667	0.4666667	0.6333333
1	9	11	4	1.05	0.8333333	1.2	1.016667
1	9	12	0	5.116667
1	9	13	1	2.733333	1.316667
1	9	14	4	0.95	0.9666667	1.133333	0.6333333
1	9	15	2	3.816667	0.8333333	0.7166667
1	9	16	1	0.9333333	0.5
1	9	17	4	1.55	1.95	0.65	1
1	9	18	4	1.55	0.8166667	0.6833333	0.85
1	9	19	4	2.416667	0.8833333	1.283333	1.2
1	9	20	4	0.8	0.6333333	0.9	0.5666667
1	9	21	1	0.8	0.8333333
1	9	22	1	1	1.116667
1	9	23	4	1.7	0.6833333	0.6	0.5666667
1	9	24	0	2.283333
1	9	25	4	0.95	0.75	0.55	0.6
1	9	26	2	0.8	0.4333333	0.9666667
1	9	27	1	0.7333333	1.916667
1	9	28	4	1.233333	0.2666667	1.216667	0.4333333
1	9	29	2	1.05	4.95	0.7833333
1	9	30	2	2.516667	0.7	0.6833333
1	9	31	2	0.7666667	0.8666667	0.7833333
1	9	32	4	1	0.6166667	0.6	1.4
1	9	33	0	1.35
1	9	34	1	0.6833333	2.95
1	9	35	4	0.8	0.55	0.9	0.6666667
1	9	36	4	0.6833333	0.5	1.333333	0.6
1	9	37	4	0.9	0.4833333	0.6666667	0.75
1	9	38	0	1.433333
1	9	39	4	0.7666667	0.6333333	0.8666667	0.6
1	9	40	4	1.55	1.366667	1.3	0.5
1	9	41	1	0.9	1.833333
1	9	42	4	0.75	0.9166667	0.7333333	0.7833333
1	9	43	4	0.7666667	0.9166667	0.7666667	0.8833333
1	9	44	4	0.9833333	0.85	0.4833333	0.6833333
1	9	45	4	1.433333	0.6	0.9	0.4833333
1	9	46	4	1.7	0.5166667	0.6833333	0.3833333
1	9	47	0	0.7666667
1	9	48	0	1.6
1	9	49	1	0.8833333	1.216667
1	9	50	0	1.216667
1	9	51	1	1.183333	0.5666667
1	9	52	4	0.65	1.5	0.5333333	0.5666667
1	9	53	4	0.9333333	0.7166667	0.6	0.6666667
1	9	54	4	1.116667	0.7666667	0.6	0.5333333
1	9	55	4	1.083333	0.4166667	0.5666667	0.6666667
1	9	56	4	0.6833333	0.6333333	0.6	0.9666667
1	9	57	4	1.75	0.4666667	1.033333	0.5
1	9	58	1	0.9666667	0.7166667
1	9	59	0	1.4
1	9	60	4	1.016667	0.5333333	0.6166667	0.65
1	10	1	4	1.566667	1.25	0.4833333	0.6
1	10	2	1	1.85	1
1	10	3	4	1.25	0.5333333	0.65	0.4333333
1	10	4	4	1.083333	0.4833333	0.6833333	0.5333333
1	10	5	1	1.033333	0.6166667
1	10	6	4	0.95	2.083333	0.6833333	0.4166667
1	10	7	1	0.9166667	0.75
1	10	8	4	1.366667	0.65	1.266667	0.65
1	10	9	4	1.2	1.566667	0.4833333	0.5666667
1	10	10	4	0.6833333	0.9333333	0.5666667	0.3666667
1	10	11	1	2.383333	0.4833333
1	10	12	4	0.7833333	0.5	1.583333	0.4833333
1	10	13	4	1.116667	0.9	0.8666667	0.4833333
1	10	14	4	1.016667	1.1	0.85	0.55
1	10	15	4	1.416667	0.9166667	0.6	0.9666667
1	10	16	4	1.566667	1.216667	0.5	1.433333
1	10	17	1	2.866667	2.25
1	10	18	1	0.75	4.416667
1	10	19	2	0.7166667	2.116667	0.9666667
1	10	20	1	1.1	4.583333
1	10	21	4	1.7	2.183333	0.5833333	1.066667
1	10	22	4	1	0.55	0.55	0.7333333
1	10	23	4	1.9	0.3166667	0.35	1.283333
1	10	24	2	1.35	0.8	0.4
1	10	25	4	1	1.883333	0.4833333	0.3333333
1	10	26	4	0.6833333	1	0.8	0.6
1	10	27	4	1.05	1.116667	0.5666667	0.5166667
1	10	28	4	1.016667	1.016667	1.45	0.7
1	10	29	4	1.583333	1.5	0.4333333	0.5666667
1	10	30	4	1.05	0.65	1.15	0.4333333
1	10	31	4	0.7333333	0.6333333	0.8333333	0.4333333
1	10	32	0	0.9833333
1	10	33	4	1.133333	1.833333	0.4833333	0.7
1	10	34	1	1.016667	0.5166667
1	10	35	4	2.033333	0.4333333	0.4666667	0.6166667
1	10	36	1	1.15	0.5
1	10	37	4	0.8666667	0.55	0.5166667	0.6166667
1	10	38	1	0.65	1.35
1	10	39	4	0.6	0.8833333	0.5333333	0.5166667
1	10	40	1	1.833333	1.433333
1	10	41	4	1.016667	0.45	0.85	0.5333333
1	10	42	4	0.8	0.3333333	0.6166667	0.6666667
1	10	43	1	0.7833333	0.8
1	10	44	1	2.066667	0.3166667
1	10	45	4	0.5333333	0.8833333	0.5333333	1.35
1	10	46	1	1.033333	0.4166667
1	10	47	0	2.283333
1	10	48	4	1.016667	0.6	0.45	0.6666667
1	10	49	1	0.9666667	0.5666667
1	10	50	4	0.8833333	1.283333	0.5166667	0.4666667
1	10	51	4	0.65	0.5	0.7833333	0.5666667
1	10	52	1	0.7833333	0.45
1	10	53	1	1.683333	0.6833333
1	10	54	1	0.7166667	1
1	10	55	2	0.5666667	0.5	0.55
1	10	56	2	0.7166667	3.4	0.55
1	10	57	0	1.583333
1	10	58	0	1.183333
1	10	59	1	0.6333333	0.8166667
1	10	60	0	0.5166667
1	11	1	1	1.15	1.866667
1	11	2	0	1.683333
1	11	3	1	1.716667	1.316667
1	11	4	4	1.116667	3.333333	1.066667	0.9833333
1	11	5	4	1.1	0.45	0.65	0.7166667
1	11	6	0	1.15
1	11	7	1	1.116667	1.45
1	11	8	2	1.783333	0.9166667	0.85
1	11	9	4	0.75	1.45	0.9666667	0.6166667
1	11	10	4	1.066667	2.1	0.4833333	0.8
1	11	11	2	1.166667	0.8333333	0.8833333
1	11	12	1	2.866667	0.75
1	11	13	4	2.066667	1.75	1.566667	0.5666667
1	11	14	4	0.9166667	1.983333	0.7333333	0.7833333
1	11	15	0	3.133333
1	11	16	2	1.533333	0.9333333	0.55
1	11	17	4	0.8	0.5333333	0.55	0.65
1	11	18	4	0.65	0.55	0.6833333	0.7166667
1	11	19	2	0.9333333	0.6666667	1.366667
1	11	20	4	0.95	2.116667	0.6166667	1.116667
1	11	21	4	0.8833333	1.316667	0.4166667	0.7833333
1	11	22	4	2.783333	1.75	0.4166667	0.9833333
1	11	23	4	1.016667	0.4833333	1.866667	0.4666667
1	11	24	4	1.316667	2.283333	0.9166667	0.95
1	11	25	2	0.9333333	0.7	0.8166667
1	11	26	1	1.1	0.5666667
1	11	27	4	0.8	0.5166667	1.35	0.5
1	11	28	0	0.7166667
1	11	29	4	0.65	1.066667	1.05	0.8833333
1	11	30	4	1.016667	2	0.8166667	0.7166667
1	11	31	4	0.8666667	1.25	0.8333333	0.6166667
1	11	32	0	0.7666667
1	11	33	4	1.7	0.6	0.7	0.4166667
1	11	34	4	2.116667	0.7666667	1.266667	0.5166667
1	11	35	1	0.7833333	1.233333
1	11	36	4	2.1	0.6	1.05	0.4166667
1	11	37	4	0.7833333	0.7166667	0.6833333	0.6833333
1	11	38	2	1.533333	1.05	0.7
1	11	39	2	1.116667	0.6833333	0.8333333
1	11	40	4	0.75	1.283333	0.9333333	0.6166667
1	11	41	4	1.433333	0.45	0.7833333	0.6
1	11	42	4	3.633333	0.4333333	0.9166667	0.5333333
1	11	43	4	1.1	1.416667	0.4166667	0.8
1	11	44	4	1.1	0.8666667	0.5166667	0.6
1	11	45	0	2.15
1	11	46	4	1.1	0.8666667	0.9666667	0.3833333
1	11	47	4	1	0.4833333	1.283333	0.4333333
1	11	48	1	1.116667	0.45
1	11	49	4	0.9666667	0.7666667	0.55	0.6
1	11	50	1	0.8	0.9833333
1	11	51	4	0.9166667	0.7	0.7166667	0.3666667
1	11	52	4	2.066667	0.55	0.6666667	0.5666667
1	11	53	4	0.7166667	0.65	0.5166667	0.7833333
1	11	54	0	2.433333
1	11	55	1	0.6666667	0.8166667
1	11	56	1	1.45	0.9666667
1	11	57	1	0.75	0.5666667
1	11	58	0	1.866667
1	11	59	4	0.6666667	1	0.8833333	1.366667
1	11	60	4	0.7	0.5166667	1.6	0.6166667
1	12	1	4	1.55	0.65	0.8	0.7166667
1	12	2	0	2.416667
1	12	3	1	2.016667	1.166667
1	12	4	2	1.233333	0.8833333	1.166667
1	12	5	1	0.9166667	1.266667
1	12	6	1	1.416667	2.033333
1	12	7	0	2.316667
1	12	8	0	1.433333
1	12	9	4	1.166667	0.55	1	0.7166667
1	12	10	2	0.9666667	2.116667	0.6666667
1	12	11	1	0.75	2.25
1	12	12	4	0.9333333	0.5166667	1.95	0.4833333
1	12	13	1	1.05	1.133333
1	12	14	4	0.8	3.4	1.566667	0.4666667
1	12	15	1	1.316667	0.8666667
1	12	16	4	2.066667	0.6666667	0.7666667	1.3
1	12	17	4	0.9	0.7166667	0.65	0.55
1	12	18	4	1.416667	0.4666667	0.5833333	0.55
1	12	19	1	0.85	1.2
1	12	20	4	0.6	1.183333	1.433333	1.033333
1	12	21	0	2.85
1	12	22	4	1.333333	1.6	0.9833333	0.5166667
1	12	23	2	0.9833333	1.483333	1.116667
1	12	24	2	0.75	1.383333	0.4333333
1	12	25	4	1.45	0.55	0.9166667	0.4666667
1	12	26	4	0.6833333	0.35	0.7666667	0.6166667
1	12	27	1	0.75	1.616667
1	12	28	4	0.8	0.7	0.5666667	0.75
1	12	29	4	1.316667	0.6666667	0.8166667	0.5666667
1	12	30	4	1.033333	0.5666667	0.5333333	0.4666667
1	12	31	4	1.633333	0.6833333	0.6333333	0.6666667
1	12	32	4	1.483333	0.7333333	0.5166667	0.65
1	12	33	2	1.083333	0.7666667	0.7666667
1	12	34	4	0.5833333	0.6	1.816667	0.9166667
1	12	35	4	1.066667	0.9166667	1.1	0.6666667
1	12	36	4	1.066667	0.55	0.5333333	0.45
1	12	37	4	0.9333333	0.6	0.6166667	1.016667
1	12	38	4	1.1	0.3166667	0.55	0.6666667
1	12	39	2	0.8333333	1.816667	1.5
1	12	40	4	1.283333	0.3833333	0.8166667	0.8333333
1	12	41	0	1.033333
1	12	42	0	1.766667
1	12	43	1	0.7333333	0.85
1	12	44	2	1.116667	0.5833333	0.65
1	12	45	0	0.4166667
1	12	46	0	1.533333
1	12	47	0	1.2
1	12	48	0	0.6166667
1	12	49	2	0.6166667	1.666667	1.1
1	12	50	2	1.033333	0.4666667	0.5166667
1	12	51	0	0.7333333
1	12	52	1	0.8166667	0.4
1	12	53	0	0.0833333
1	12	54	0	1.433333
1	12	55	1	1.916667	2.05
1	12	56	1	0.6	0.7833333
1	12	57	0	0.5
1	12	58	1	0.9833333	0.6333333
1	12	59	0	1.433333
1	12	60	0	1.616667
1	13	1	4	1.083333	0.7666667	1.266667	0.75
1	13	2	0	1.583333
1	13	3	0	2.416667
1	13	4	2	0.8166667	3.5	1.233333
1	13	5	2	0.75	0.8833333	1.65
1	13	6	0	2.283333
1	13	7	4	1.2	1.116667	1.016667	0.5833333
1	13	8	1	0.8	0.7333333
1	13	9	2	1.033333	0.6833333	1.816667
1	13	10	4	2	1.333333	0.4833333	0.8166667
1	13	11	4	0.95	1.216667	0.65	0.5833333
1	13	12	2	3.383333	0.6166667	0.7333333
1	13	13	1	0.8666667	0.9666667
1	13	14	4	0.7	0.7833333	1.316667	0.6333333
1	13	15	1	1.016667	3.55
1	13	16	1	1.483333	0.5166667
1	13	17	4	0.85	0.5166667	0.7666667	0.5166667
1	13	18	4	0.9833333	0.6166667	0.85	0.55
1	13	19	1	0.5666667	0.8
1	13	20	4	1.183333	0.9666667	1.783333	0.7666667
1	13	21	1	0.9333333	0.55
1	13	22	4	3.216667	1.533333	1.066667	1.066667
1	13	23	2	0.8166667	0.6166667	0.85
1	13	24	4	0.7	0.7333333	1.666667	1
1	13	25	4	0.9333333	0.9	1.366667	0.9833333
1	13	26	4	1.1	1.35	1.066667	0.5333333
1	13	27	4	0.9	3.033333	0.5833333	1.7
1	13	28	4	1.4	2.066667	1.5	0.9666667
1	13	29	4	1.2	0.5833333	1.133333	0.8333333
1	13	30	4	1.116667	1.633333	0.6333333	0.6666667
1	13	31	1	1.333333	0.7333333
1	13	32	4	1.75	0.4333333	0.4	1.516667
1	13	33	4	1.016667	0.6333333	1.516667	0.6
1	13	34	0	1.15
1	13	35	4	2.35	0.9	0.4	0.85
1	13	36	1	0.7666667	1.216667
1	13	37	4	0.5333333	1.233333	0.5666667	1.366667
1	13	38	4	0.6666667	0.5333333	0.55	0.6
1	13	39	0	1.8
1	13	40	4	1.666667	0.75	0.7166667	0.5
1	13	41	1	1.583333	0.85
1	13	42	4	0.7833333	0.4166667	0.7333333	0.5333333
1	13	43	4	1.083333	1.666667	0.5333333	1.05
1	13	44	0	1.183333
1	13	45	4	0.9333333	1.5	0.5166667	0.5166667
1	13	46	0	1.883333
1	13	47	4	1.166667	0.7833333	0.6833333	0.7
1	13	48	4	0.7833333	0.4166667	1	0.7333333
1	13	49	4	2.283333	0.45	0.65	0.8
1	13	50	1	1.483333	0.7833333
1	13	51	4	2.383333	0.6166667	1.4	0.5833333
1	13	52	1	1.116667	0.6833333
1	13	53	0	1.066667
1	13	54	1	1.566667	0.5166667
1	13	55	0	0.7833333
1	13	56	0	1.816667
1	13	57	1	0.8166667	1.066667
1	13	58	4	0.0166667	1.016667	0.45	1.1
1	13	59	4	0.8	0.65	0.45	0.9833333
1	13	60	1	0.7	0.9666667
1	14	1	0	5.85
1	14	2	1	0.75	1.433333
1	14	3	4	1.116667	0.9833333	0.7666667	1.016667
1	14	4	1	1.616667	1.05
1	14	5	1	1.633333	0.7833333
1	14	6	0	1.683333
1	14	7	2	0.6	0.8	0.75
1	14	8	4	0.75	0.8833333	0.3833333	0.5833333
1	14	9	4	1.116667	0.7	0.8333333	0.6833333
1	14	10	4	1.033333	1.133333	0.7	0.45
1	14	11	4	1.966667	0.5166667	0.7833333	0.3666667
1	14	12	4	1.05	1.166667	0.65	0.6333333
1	14	13	2	1.083333	0.4833333	1.266667
1	14	14	4	1.2	0.6333333	1.033333	0.4
1	14	15	0	2.05
1	14	16	2	1.65	1.216667	0.4666667
1	14	17	4	1.166667	1.383333	0.3666667	0.65
1	14	18	4	0.7833333	0.5166667	1.333333	0.6
1	14	19	1	1.65	1.283333
1	14	20	4	2.05	0.6833333	0.3666667	0.8166667
1	14	21	4	1.616667	1.816667	0.4166667	0.7
1	14	22	4	1.166667	0.6	0.4833333	0.5333333
1	14	23	4	0.8833333	0.7	0.5	0.4166667
1	14	24	4	0.6333333	1.4	0.55	0.5
1	14	25	0	1.116667
1	14	26	0	1.883333
1	14	27	2	0.6666667	1.066667	0.9666667
1	14	28	4	0.6166667	0.5166667	0.4666667	0.9166667
1	14	29	0	0.7333333
1	14	30	0	1.85
1	14	31	0	0.5166667
1	14	32	1	1.116667	0.8
1	14	33	2	2.316667	0.9666667	0.7333333
1	14	34	0	0.4833333
1	14	35	0	3.566667
1	14	36	0	1.133333
1	14	37	0	0.4666667
1	14	38	0	1.666667
1	14	39	4	1.583333	0.8666667	0.8833333	1
1	14	40	4	1.6	0.9833333	0.7333333	0.45
1	14	41	1	1.466667	0.3833333
1	14	42	0	0.5666667
1	14	43	0	1.5
1	14	44	0	1.45
1	14	45	0	0.7833333
1	14	46	0	0.5
1	14	47	1	1.733333	0.8166667
1	14	48	0	1.766667
1	14	49	1	1.116667	1
1	14	50	0	0.7
1	14	51	1	0.5166667	0.2666667
1	14	52	1	1.65	1.15
1	14	53	0	2.216667
1	14	54	0	1.083333
1	14	55	4	0.5	0.8	0.9166667	1.033333
1	14	56	1	0.65	1.183333
1	14	57	1	0.5333333	0.2833333
1	14	58	0	0.45
1	14	59	2	2.3	0.7	1.083333
1	14	60	0	1.8
1	15	1	0	349.3333
1	15	2	3	0.6333333	0.7166667	0.4833333	1.3
1	15	3	4	1.383333	0.6833333	0.6	0.4833333
1	15	4	2	1.033333	0.45	0.6666667
1	15	5	4	0.9666667	1.3	0.5	0.4
1	15	6	4	0.5833333	1.033333	0.6833333	0.8
1	15	7	4	0.7	1.083333	0.35	0.85
1	15	8	4	1.5	0.4666667	0.4833333	1.016667
1	15	9	2	0.7833333	0.8166667	0.6666667
1	15	10	4	1.133333	0.4833333	1.033333	0.5166667
1	15	11	3	0.7	1.6	0.6333333	1.416667
1	15	12	4	0.5833333	0.5166667	1.733333	0.5166667
1	15	13	0	1.716667
1	15	14	0	0.15
1	15	15	4	2.266667	0.3	0.45	0.5
1	15	16	4	0.9333333	0.35	0.5166667	0.5833333
1	15	17	0	0.65
1	15	18	4	0.95	0.8333333	0.5666667	0.95
1	15	19	0	1.183333
1	15	20	1	1.95	2.6
1	15	21	2	0.7166667	0.5166667	1.25
1	15	22	4	0.8333333	0.7666667	1.066667	1.433333
1	15	23	4	0.9833333	0.5	0.4333333	0.5
1	15	24	1	4.066667	1.016667
1	15	25	4	0.6666667	0.7	0.6166667	0.45
1	15	26	2	1	1.166667	1.133333
1	15	27	4	1.816667	0.4666667	0.7	1.833333
1	15	28	1	1.75	0.6333333
1	15	29	2	0.6333333	0.6666667	0.5833333
1	15	30	0	0.4666667
1	15	31	0	0.7666667
1	15	32	0	1.733333
1	15	33	0	1.683333
1	15	34	0	0.7166667
1	15	35	1	0.5333333	0.5166667
1	15	36	4	0.4333333	0.8666667	1	0.8166667
1	15	37	1	1.55	0.9333333
1	15	38	0	0.55
1	15	39	2	1.516667	0.6666667	0.4666667
1	15	40	0	0.7
1	16	1	4	2.866667	0.9	0.5833333	0.8666667
1	16	2	4	0.8333333	1.033333	0.4666667	0.7666667
1	16	3	2	1.183333	0.7666667	0.4166667
1	16	4	4	0.9333333	0.4666667	0.5166667	0.4666667
1	16	5	2	1.1	0.55	0.6333333
1	16	6	4	0.9	2.4	0.8333333	0.9
1	16	7	4	0.8666667	0.5833333	0.4666667	0.9166667
1	16	8	4	1.216667	0.7666667	1.65	0.95
1	16	9	4	1.533333	0.4833333	1.583333	0.8333333
1	16	10	4	1	0.7166667	0.4333333	0.8
1	16	11	4	1.016667	1.016667	0.55	0.6833333
1	16	12	4	0.8333333	0.5166667	0.8166667	0.4833333
1	16	13	2	1.116667	1.45	0.8333333
1	16	14	4	0.7833333	0.4166667	0.9166667	0.8166667
1	16	15	1	1.183333	1.9
1	16	16	4	0.9666667	0.35	0.4833333	0.65
1	16	17	4	0.9833333	0.7	0.3833333	0.8666667
1	16	18	4	1.016667	1.4	0.5666667	0.6
1	16	19	4	0.9666667	0.5	0.65	0.4833333
1	16	20	0	0.9666667
1	16	21	1	1.483333	0.6666667
1	16	22	4	1.016667	0.4333333	0.9833333	0.4
1	16	23	4	0.6166667	1.1	0.45	0.5166667
1	16	24	1	0.8666667	1.716667
1	16	25	2	1.066667	0.4	0.9166667
1	16	26	4	2.45	0.55	0.4833333	0.4833333
1	16	27	1	1.266667	0.5833333
1	16	28	1	0.8833333	1.016667
1	16	29	0	3.183333
1	16	30	4	0.7666667	0.45	0.4166667	1.316667
1	16	31	2	3.033333	0.8	0.5666667
1	16	32	0	1.933333
1	16	33	4	0.7833333	0.8666667	0.7166667	0.8
1	16	34	4	0.5666667	0.5833333	0.7166667	0.3833333
1	16	35	4	1.633333	0.6166667	0.75	0.3833333
1	16	36	0	1.8
1	16	37	1	0.7	0.6333333
1	16	38	0	1.7
1	16	39	4	1.366667	0.7166667	0.5	0.7333333
1	16	40	1	1.05	1.233333
1	17	1	1	1.1	0.8666667
1	17	2	1	1.383333	0.7333333
1	17	3	4	0.8333333	1.116667	1.066667	0.4
1	17	4	2	0.6333333	3.833333	0.45
1	17	5	4	1.166667	0.55	0.5833333	0.5666667
1	17	6	4	1.35	0.45	1.066667	0.6166667
1	17	7	4	0.95	1.533333	0.7833333	0.3833333
1	17	8	1	2.216667	0.95
1	17	9	0	4.283333
1	17	10	4	1.583333	0.6333333	0.85	0.6666667
1	17	11	4	1.416667	0.7833333	0.75	0.5666667
1	17	12	1	1.683333	0.8666667
1	17	13	1	1.766667	0.5666667
1	17	14	4	1.983333	0.7666667	1.383333	0.5
1	17	15	4	0.7833333	2.233333	0.55	1
1	17	16	0	1.666667
1	17	17	4	1.333333	1.283333	0.5166667	0.65
1	17	18	4	1.3	0.5166667	1.066667	0.6
1	17	19	4	1.183333	1.3	0.4833333	0.6666667
1	17	20	1	1.166667	0.6833333
1	17	21	4	0.9333333	0.5833333	0.7	0.5833333
1	17	22	4	1.683333	0.8833333	0.9	0.5
1	17	23	4	0.7	1.55	0.45	0.75
1	17	24	0	2.316667
1	17	25	2	2.433333	0.7666667	0.4833333
1	17	26	4	1.15	0.9	0.5166667	0.7166667
1	17	27	1	0.8166667	0.6833333
1	17	28	4	0.8166667	2.566667	0.5166667	1.1
1	17	29	2	0.8666667	0.6833333	1.616667
1	17	30	4	1.316667	0.6833333	0.6166667	1
1	17	31	1	1.266667	0.6666667
1	17	32	4	0.8166667	1.6	1	0.85
1	17	33	0	2.2
1	17	34	1	0.6166667	0.7166667
1	17	35	0	1.766667
1	17	36	1	1.05	0.7833333
1	17	37	1	1.05	0.75
1	17	38	4	0.8333333	0.5833333	0.9333333	0.5166667
1	17	39	1	0.9166667	0.85
1	17	40	1	0.9	0.8666667
1	18	1	4	0.9	1.25	0.5666667	0.55
1	18	2	4	1.016667	0.7166667	0.8166667	0.5333333
1	18	3	4	1.5	0.5166667	0.5666667	0.7666667
1	18	4	4	1.5	0.4	1.25	0.4666667
1	18	5	4	1.216667	0.7	0.7	0.5166667
1	18	6	4	1.266667	1.066667	0.3333333	0.8333333
1	18	7	3	1.433333	0.5666667	0.65	1.383333
1	18	8	4	0.8666667	0.4833333	0.8333333	0.8333333
1	18	9	2	1.65	0.7333333	0.3833333
1	18	10	2	0.9833333	0.3833333	0.5333333
1	18	11	4	0.8	1.916667	0.6333333	0.4333333
1	18	12	4	0.6833333	0.8666667	0.65	0.75
1	18	13	2	1.3	0.5333333	0.5666667
1	18	14	0	1.933333
1	18	15	2	0.9333333	0.9333333	1.15
1	18	16	0	0.75
1	18	17	1	0.7166667	0.7666667
1	18	18	4	1.116667	0.4833333	0.7333333	2.633333
1	18	19	4	1.066667	0.45	0.6666667	0.6666667
1	18	20	4	1.15	0.8833333	0.5	0.35
1	18	21	4	2.766667	0.6166667	0.7	0.5833333
1	18	22	2	1.45	0.5333333	0.6666667
1	18	23	2	0.8333333	0.6666667	0.5333333
1	18	24	4	0.7666667	0.65	0.6666667	1
1	18	25	1	1.066667	1.1
1	18	26	2	0.95	0.45	1.133333
1	18	27	0	0.7666667
1	18	28	0	1.7
1	18	29	4	0.45	1.1	0.9833333	0.5
1	18	30	0	1.183333
1	18	31	2	0.7	0.5	0.6
1	18	32	0	0.8833333
1	18	33	0	2.133333
1	18	34	1	1.6	0.7166667
1	18	35	1	0.45	0.9166667
1	18	36	1	0.5166667	1
1	18	37	4	0.5	0.5333333	0.8833333	0.7833333
1	18	38	1	2.466667	0.6333333
1	18	39	4	0.5333333	0.6333333	0.4833333	1.65
1	18	40	4	0.5	0.5666667	0.4833333	1.35
1	19	1	4	1.666667	1.05	0.5	0.6166667
1	19	2	0	1.583333
1	19	3	2	1	1.366667	0.6166667
1	19	4	0	2.066667
1	19	5	4	1.416667	0.55	0.8	0.4
1	19	6	2	0.95	0.55	0.9666667
1	19	7	0	1.883333
1	19	8	4	0.7666667	1.433333	1.15	0.9
1	19	9	4	0.65	0.4166667	0.7	0.4833333
1	19	10	0	2.216667
1	19	11	2	0.9166667	0.6166667	0.4333333
1	19	12	1	0.9666667	0.7
1	19	13	0	2.516667
1	19	14	4	1.366667	0.8666667	0.8166667	0.6166667
1	19	15	4	0.9	2.283333	0.4	0.5
1	19	16	0	0.9666667
1	19	17	4	1.05	0.5	2.183333	0.8
1	19	18	4	1.216667	0.5666667	0.7333333	0.9666667
1	19	19	4	0.7666667	1.533333	0.7833333	1.4
1	19	20	1	1.183333	0.5666667
1	19	21	1	1.216667	1.416667
1	19	22	2	0.9	0.4666667	1.55
1	19	23	4	1.116667	1.766667	0.6	0.8666667
1	19	24	4	0.9333333	0.7333333	0.7833333	0.55
1	19	25	1	1.333333	0.8666667
1	19	26	0	1.05
1	19	27	4	0.6666667	0.6833333	0.75	0.7666667
1	19	28	4	0.9833333	0.6666667	1.35	0.4666667
1	19	29	1	0.7666667	0.7333333
1	19	30	4	1.016667	0.9666667	0.65	0.6666667
1	19	31	4	1.366667	1.583333	0.4666667	0.9333333
1	19	32	0	1.066667
1	19	33	0	0.8166667
1	19	34	0	1.366667
1	19	35	0	1.416667
1	19	36	4	1.766667	0.4333333	0.7166667	0.9333333
1	19	37	4	1.233333	0.9333333	0.4833333	0.6166667
1	19	38	4	1.1	0.45	0.6	0.8666667
1	19	39	2	1.716667	0.4333333	0.5166667
1	19	40	2	0.75	0.7666667	0.45
1	20	1	3	1.75	0.85	1.333333	0.6833333
1	20	2	4	1.016667	0.6	0.7	0.5833333
1	20	3	4	1.116667	0.65	0.8333333	0.5333333
1	20	4	4	0.65	2.1	0.7666667	0.6
1	20	5	4	2.266667	0.5	0.9333333	0.9
1	20	6	0	1.583333
1	20	7	2	0.6166667	0.6666667	1.8
1	20	8	4	1.15	0.7166667	0.7666667	1.033333
1	20	9	0	0.0166667
1	20	10	0	2.066667
1	20	11	4	1.116667	0.6166667	0.8	0.7666667
1	20	12	4	0.6666667	0.5333333	0.8833333	0.4166667
1	20	13	1	1.116667	2.516667
1	20	14	4	1.166667	0.5	1.25	0.5833333
1	20	15	4	1.183333	1.566667	0.9666667	1.416667
1	20	16	4	0.8	0.6666667	0.6833333	0.65
1	20	17	2	0.85	1.1	1.45
1	20	18	4	1.033333	0.7666667	0.85	0.4666667
1	20	19	0	1.75
1	20	20	4	0.6833333	0.55	0.5333333	0.7833333
1	20	21	1	1.633333	0.7166667
1	20	22	4	0.8666667	0.8333333	0.5833333	1.25
1	20	23	2	1.15	0.6333333	0.55
1	20	24	4	2.016667	0.5666667	0.5333333	0.6666667
1	20	25	4	1.5	0.5	0.6	0.6833333
1	20	26	4	1.2	0.6	1.266667	0.4166667
1	20	27	4	0.9333333	0.7833333	0.7333333	0.6333333
1	20	28	4	2	0.7666667	0.6333333	0.6666667
1	20	29	4	0.8	0.9833333	0.65	0.9666667
1	20	30	4	1.216667	0.9333333	0.6333333	0.75
1	20	31	4	0.8	0.9333333	0.4166667	0.7166667
1	20	32	0	1.1
1	20	33	4	1.05	0.4666667	0.7	1.783333
1	20	34	4	1.133333	0.5	0.5333333	1
1	20	35	4	0.7166667	0.5333333	1.316667	0.5833333
1	20	36	4	0.65	0.45	0.45	0.7666667
1	20	37	0	1.383333
1	20	38	0	9.216667
1	20	39	2	0.4833333	1.016667	0.8
1	20	40	0	1.6
1	21	1	4	1.066667	0.6833333	0.75	1.116667
1	21	2	2	2.833333	0.9333333	0.45
1	21	3	4	2.1	0.85	0.4333333	0.7333333
1	21	4	4	0.8333333	1.883333	0.7666667	0.7166667
1	21	5	4	1.216667	0.3666667	1.266667	0.4333333
1	21	6	4	0.7666667	0.9666667	0.5666667	0.5
1	21	7	2	1.066667	0.7833333	0.4166667
1	21	8	1	0.8333333	0.85
1	21	9	4	1.216667	0.35	1.066667	0.5333333
1	21	10	4	0.8166667	0.5333333	0.4	0.8
1	21	11	1	3.05	0.55
1	21	12	4	1.383333	0.7	0.5333333	0.5333333
1	21	13	4	2.366667	0.4166667	0.6166667	0.5
1	21	14	4	0.65	1.8	0.4666667	1.166667
1	21	15	4	1.016667	0.3333333	0.7833333	0.4333333
1	21	16	4	1.15	0.55	0.8333333	0.65
1	21	17	4	1.566667	0.5	0.8	0.5166667
1	21	18	4	2.233333	1.433333	0.7	0.4166667
1	21	19	2	0.8	0.55	0.7
1	21	20	2	0.9333333	0.5666667	0.4666667
1	21	21	4	1.216667	0.6	0.7666667	0.6666667
1	21	22	4	0.7833333	1.1	0.95	1.066667
1	21	23	2	1.183333	0.9666667	0.8333333
1	21	24	1	0.8166667	1.633333
1	21	25	4	1.366667	0.4833333	1.016667	1.233333
1	21	26	4	1.783333	0.5	0.6833333	0.4166667
1	21	27	4	0.9833333	0.8333333	0.5	0.5166667
1	21	28	4	0.7333333	0.9333333	0.6	0.7166667
1	21	29	4	2.183333	0.7666667	0.5666667	0.5833333
1	21	30	0	2.866667
1	21	31	4	0.8833333	0.7833333	0.4666667	0.5166667
1	21	32	4	0.7	0.7833333	0.8666667	0.5
1	21	33	4	1.35	0.8	0.7666667	0.6166667
1	21	34	0	2.183333
1	21	35	0	1.583333
1	21	36	4	0.65	0.8	0.4333333	0.9833333
1	21	37	0	0.6833333
1	21	38	4	0.8333333	0.5166667	0.4833333	0.55
1	21	39	4	0.7666667	0.5166667	0.6166667	0.4333333
1	21	40	4	0.7333333	0.7333333	0.85	0.5666667
1	22	1	4	0.9	1.066667	1.383333	3.116667
1	22	2	0	1.116667
1	22	3	4	1.316667	0.75	0.5	0.6333333
1	22	4	1	1.133333	1
1	22	5	4	1.183333	0.55	0.8333333	0.45
1	22	6	4	0.9833333	0.7166667	0.7166667	1.466667
1	22	7	0	2.883333
1	22	8	4	0.8833333	0.4666667	1.65	0.6
1	22	9	4	1.283333	1.05	0.5833333	0.5166667
1	22	10	1	4.583333	0.85
1	22	11	4	0.7	0.6166667	0.5333333	0.6166667
1	22	12	1	0.8833333	1.416667
1	22	13	4	0.5833333	0.5833333	0.4833333	0.7666667
1	22	14	4	0.6666667	0.8833333	0.6166667	0.8166667
1	22	15	4	1.216667	0.8333333	0.4333333	1.55
1	22	16	4	0.5833333	0.8	0.5666667	0.8666667
1	22	17	1	1.466667	1.65
1	22	18	4	1.166667	0.5666667	0.7333333	0.6
1	22	19	4	0.7166667	0.4333333	0.75	0.55
1	22	20	4	0.7833333	0.6	0.5666667	0.5666667
1	22	21	4	0.9166667	0.7	0.5166667	0.5666667
1	22	22	1	1.25	1.1
1	22	23	0	0.85
1	22	24	1	1	1.75
1	22	25	4	1.05	0.6	0.5	0.95
1	22	26	4	0.6	0.6833333	0.5	0.8
1	22	27	1	0.8	1.9
1	22	28	4	0.85	0.45	0.8	1
1	22	29	4	0.7166667	0.7166667	0.4166667	0.5
1	22	30	4	1.016667	0.4666667	0.6	0.6666667
1	22	31	1	2.266667	0.4166667
1	22	32	0	3.866667
1	22	33	0	0.75
1	22	34	0	1.666667
1	22	35	4	0.7333333	0.6	0.4833333	1.016667
1	22	36	0	1.466667
1	22	37	1	0.8666667	0.95
1	22	38	0	1.75
1	22	39	0	1.816667
1	22	40	0	0.7
1	23	1	1	1.016667	1.066667
1	23	2	1	1.133333	1.666667
1	23	3	1	1.083333	1.8
1	23	4	4	1.183333	0.5833333	0.8833333	0.7833333
1	23	5	1	0.9833333	0.6166667
1	23	6	0	4.483333
1	23	7	4	1.583333	1.7	1.083333	0.4666667
1	23	8	4	0.6333333	1.583333	1.15	0.5333333
1	23	9	0	3.6
1	23	10	4	0.9166667	0.8333333	1.166667	0.5333333
1	23	11	4	0.8666667	1.116667	0.6333333	0.5666667
1	23	12	4	0.8666667	0.6333333	1.016667	0.8
1	23	13	2	0.7833333	1.233333	1.616667
1	23	14	4	0.7333333	1.066667	0.75	0.55
1	23	15	4	0.8	0.9166667	0.5666667	0.3833333
1	23	16	1	1.1	1.9
1	23	17	4	0.8166667	0.4166667	0.9833333	0.95
1	23	18	4	0.7666667	0.85	0.8	0.65
1	23	19	0	1.75
1	23	20	4	1.316667	1.05	0.4166667	0.4833333
1	23	21	4	1.25	0.4333333	0.9	0.4666667
1	23	22	4	1.316667	0.9333333	0.7166667	0.55
1	23	23	1	0.8	0.65
1	23	24	1	1.733333	0.5666667
1	23	25	1	1.483333	0.9
1	23	26	0	0.9
1	23	27	0	0.1666667
1	23	28	0	2.016667
1	23	29	0	1.133333
1	23	30	4	1.116667	1.1	1.266667	1.1
1	23	31	4	0.9666667	0.7166667	1	0.5333333
1	23	32	1	0.9166667	0.6666667
1	23	33	4	0.4666667	1	0.6333333	0.6333333
1	23	34	1	2.083333	0.7833333
1	23	35	4	1.166667	0.4	1.016667	0.5
1	23	36	4	1.133333	0.7666667	1.15	0.8166667
1	23	37	1	0.7166667	1.016667
1	23	38	1	0.6333333	0.95
1	23	39	0	0.7833333
1	23	40	4	0.5666667	1.166667	0.5333333	1.1
1	24	1	0	2.466667
1	24	2	4	0.9833333	1.583333	1.083333	0.6
1	24	3	4	1.233333	0.45	0.4333333	0.7333333
1	24	4	4	1.1	0.5333333	1.1	0.75
1	24	5	0	1.2
1	24	6	4	1.016667	1.566667	0.6333333	1.3
1	24	7	1	0.8	0.5
1	24	8	4	1.483333	0.5833333	0.7333333	0.7833333
1	24	9	2	1.233333	0.5	0.4
1	24	10	4	1.633333	0.4166667	0.5833333	0.6333333
1	24	11	4	0.95	1.25	0.6	0.7
1	24	12	4	1.1	0.5833333	1.066667	0.45
1	24	13	4	1.766667	0.5333333	1.166667	0.9666667
1	24	14	4	2.216667	0.3666667	1.75	0.5833333
1	24	15	1	1.1	2.083333
1	24	16	4	1.016667	1.783333	0.4666667	2.866667
1	24	17	1	1.066667	1.35
1	24	18	1	1.3	0.6666667
1	24	19	4	1.283333	0.5333333	0.3833333	0.6833333
1	24	20	4	1.7	0.4	0.4666667	0.6666667
1	24	21	4	0.8666667	0.6333333	0.45	0.5833333
1	24	22	1	0.8333333	0.7666667
1	24	23	4	1.083333	0.8	0.3333333	0.5
1	24	24	4	0.8333333	0.5	1.483333	0.7333333
1	24	25	4	1.716667	0.8666667	0.55	0.8666667
1	24	26	4	1.733333	1.116667	0.6333333	0.5
1	24	27	0	1.35
1	24	28	4	1.816667	0.5	0.5833333	0.5333333
1	24	29	1	2.033333	3.1
1	24	30	2	0.8333333	0.4833333	0.85
1	24	31	2	0.9333333	0.2666667	0.6833333
1	24	32	0	1.7
1	24	33	2	2.65	0.4166667	0.9333333
1	24	34	1	0.7166667	0.75
1	24	35	1	1.9	0.9666667
1	24	36	2	1.4	1.633333	0.6833333
1	24	37	2	0.4333333	0.65	0.6666667
1	24	38	4	0.6	0.85	0.85	0.9666667
1	24	39	0	1.066667
1	24	40	4	0.1666667	1.066667	1.283333	0.5833333
1	25	1	4	0.7666667	1.05	1.55	0.5
1	25	2	0	2.45
1	25	3	4	1.133333	0.65	0.95	0.75
1	25	4	4	0.9	1.333333	0.5166667	0.55
1	25	5	1	0.9	0.7166667
1	25	6	4	1.166667	0.5833333	0.8	0.7333333
1	25	7	2	0.6833333	1.366667	0.7833333
1	25	8	4	1.016667	0.3666667	0.6833333	1.133333
1	25	9	1	0.75	3.516667
1	25	10	4	0.8333333	0.75	0.7666667	0.3333333
1	25	11	4	1.183333	1.016667	0.6833333	0.6
1	25	12	4	0.7333333	1	0.75	0.9
1	25	13	1	0.8166667	1.083333
1	25	14	4	0.9833333	0.9	1.416667	0.5333333
1	25	15	4	1	0.4333333	0.4666667	0.6
1	25	16	4	0.7	0.6166667	0.5	1.316667
1	25	17	4	2.533333	0.4833333	1.05	0.4
1	25	18	4	0.6833333	0.8833333	0.45	0.65
1	25	19	4	0.7	1.683333	0.85	0.5333333
1	25	20	4	1.733333	0.6333333	0.4666667	0.9333333
1	25	21	4	1.416667	1.033333	0.5	0.4666667
1	25	22	0	1.5
1	25	23	4	1.466667	0.9	0.3333333	0.55
1	25	24	4	1.35	0.4	0.4666667	0.4333333
1	25	25	4	1.35	0.4833333	1	0.5666667
1	25	26	4	0.6833333	0.6333333	0.5666667	0.5666667
1	25	27	4	1.466667	0.9833333	0.5166667	1.116667
1	25	28	4	1.516667	0.6833333	0.7666667	1.083333
1	25	29	4	0.6333333	0.7833333	0.4833333	0.5
1	25	30	1	2.05	0.5666667
1	25	31	4	1.75	0.7666667	0.5166667	0.55
1	25	32	4	0.75	0.9	0.5666667	0.6166667
1	25	33	4	0.9833333	0.9833333	0.5	0.6333333
1	25	34	2	2.55	0.85	1.6
1	25	35	3	1.3	0.9	0.4166667	1.45
1	25	36	0	1.383333
1	25	37	2	1.666667	0.2666667	0.6
1	25	38	0	1.233333
1	25	39	4	0.7	0.4	1.533333	0.35
1	25	40	0	1.3
2	1	1	0	2.2
2	1	2	0	2.866667
2	1	3	0	1.716667
2	1	4	2	2.166667	1.133333	1.833333
2	1	5	0	2.25
2	1	6	4	1.966667	1.666667	0.9166667	0.8666667
2	1	7	0	1.783333
2	1	8	0	1.583333
2	1	9	4	2.583333	2.15	0.9166667	0.6333333
2	1	10	0	1.616667
2	1	11	1	1.833333	1.766667
2	1	12	0	3.083333
2	1	13	4	2.5	1.633333	0.9333333	0.65
2	1	14	0	2.483333
2	1	15	4	1.133333	1.2	1.45	0.6666667
2	1	16	0	2.216667
2	1	17	0	3.033333
2	1	18	0	1.6
2	1	19	4	2.6	0.8	1.983333	0.6
2	1	20	1	3.1	1.466667
2	1	21	1	1.85	1.783333
2	1	22	0	1.566667
2	1	23	4	1.2	1.433333	1.483333	0.5
2	1	24	0	1.766667
2	1	25	4	1.1	1.3	1.983333	0.3833333
2	1	26	4	1.783333	1.316667	2.516667	0.55
2	1	27	4	1.25	1.216667	1.466667	0.45
2	1	28	4	1	1.783333	2.066667	0.55
2	1	29	1	2.366667	0.9833333
2	1	30	4	4.65	1.9	0.4333333	1.383333
2	1	31	2	2.3	1.683333	1.65
2	1	32	0	2.233333
2	1	33	4	2.183333	1.45	1.633333	0.5333333
2	1	34	0	1.283333
2	1	35	4	1.116667	1.566667	1.6	0.45
2	1	36	1	2.5	0.8166667
2	1	37	4	1.683333	1.2	0.8	0.4
2	1	38	4	1.366667	2.033333	2.683333	0.6
2	1	39	1	1.75	0.8666667
2	1	40	0	3.516667
2	2	1	0	2.1
2	2	2	2	1	1.966667	1.766667
2	2	3	0	2.683333
2	2	4	0	3.366667
2	2	5	4	1.2	1.45	1.9	0.9666667
2	2	6	4	2.466667	0.7166667	1.533333	0.3666667
2	2	7	4	1.266667	1.683333	1.65	0.6166667
2	2	8	4	2.383333	0.8666667	1.616667	0.35
2	2	9	4	1.1	1.983333	0.3833333	0.5833333
2	2	10	4	1.416667	0.8	0.4333333	0.6333333
2	2	11	2	2.283333	0.9	2.883333
2	2	12	4	0.7666667	2.166667	1.716667	0.65
2	2	13	1	1.766667	0.75
2	2	14	1	1.933333	1.9
2	2	15	0	1.5
2	2	16	0	1.45
2	2	17	1	2.633333	3.416667
2	2	18	4	0.8333333	1.6	1.683333	0.6666667
2	2	19	1	2.033333	1.166667
2	2	20	4	1.466667	1.116667	1.883333	0.9
2	2	21	4	1.65	2.033333	1.25	0.5833333
2	2	22	0	4.066667
2	2	23	0	1.333333
2	2	24	2	2.383333	1.166667	1.166667
2	2	25	4	1.2	1.95	0.7333333	0.7666667
2	2	26	4	1.366667	0.8	2.05	0.45
2	2	27	4	1.316667	1.05	1.8	0.7166667
2	2	28	4	2.333333	1.75	1.516667	0.8166667
2	2	29	4	1.216667	1.783333	1.383333	0.4
2	2	30	1	1.916667	2.683333
2	2	31	0	2.016667
2	2	32	4	1.366667	1.166667	1.283333	0.7333333
2	2	33	0	2.1
2	2	34	1	1.333333	1.183333
2	2	35	2	1.866667	1.833333	1.3
2	2	36	1	2.083333	2.116667
2	2	37	4	1.383333	1.433333	1.966667	0.55
2	2	38	0	2.85
2	2	39	4	0.8	1.7	2.466667	0.55
2	2	40	4	1.566667	2.15	0.6166667	0.65
2	3	1	0	1.766667
2	3	2	4	1.383333	1.466667	1.366667	1.283333
2	3	3	2	0.9666667	1.65	1.916667
2	3	4	0	1.383333
2	3	5	1	2.066667	0.7
2	3	6	2	1.7	1.033333	1.766667
2	3	7	0	2.016667
2	3	8	0	1.683333
2	3	9	1	4.483333	1.416667
2	3	10	4	5.85	1.083333	1.616667	0.6166667
2	3	11	2	2.333333	1.733333	2.016667
2	3	12	2	1.35	1.15	2.35
2	3	13	4	1.583333	1.166667	1.6	0.7833333
2	3	14	4	6.366667	1.866667	0.9	0.45
2	3	15	4	1.166667	1.816667	0.95	0.4
2	3	16	2	1.2	1.45	0.4666667
2	3	17	0	2.616667
2	3	18	4	1.55	1.633333	2.033333	0.6166667
2	3	19	4	3.016667	1.366667	1.016667	0.35
2	3	20	0	2.633333
2	3	21	1	1.15	1.133333
2	3	22	2	1.083333	1.733333	0.8333333
2	3	23	1	1.65	2.166667
2	3	24	0	2.666667
2	3	25	2	1.816667	1.7	1.9
2	3	26	0	2.083333
2	3	27	4	1.05	0.8333333	1.583333	1.016667
2	3	28	4	2.283333	2.366667	0.5166667	0.5333333
2	3	29	0	2.25
2	3	30	4	1.416667	1.383333	2.666667	0.5166667
2	3	31	4	1.433333	1.6	0.65	0.5833333
2	3	32	1	2.833333	1.933333
2	3	33	0	2.816667
2	3	34	4	1.266667	2.3	1.266667	0.4166667
2	3	35	4	1.133333	1.066667	2.116667	0.7333333
2	3	36	1	3.25	0.6166667
2	3	37	4	1.266667	2.616667	1.016667	0.6833333
2	3	38	2	0.2333333	1.15	0.7833333
2	3	39	4	1.016667	1.35	1.7	0.45
2	3	40	0	2.466667
2	4	1	4	1.783333	1.5	1.783333	0.4833333
2	4	2	4	1.866667	1.733333	2.233333	0.6166667
2	4	3	2	4.15	1.466667	0.55
2	4	4	0	3.333333
2	4	5	1	1.633333	1.85
2	4	6	0	2.433333
2	4	7	0	2.583333
2	4	8	4	1.183333	1.333333	1.516667	0.9666667
2	4	9	4	2.45	1.083333	1.383333	1.15
2	4	10	4	2.633333	1.5	1.983333	1.083333
2	4	11	4	1.816667	1.183333	1.833333	0.5833333
2	4	12	4	2.933333	0.7666667	1.516667	0.4833333
2	4	13	2	2.25	0.8166667	0.9
2	4	14	4	1.15	1.5	1.15	0.5333333
2	4	15	4	1.3	2.05	0.4166667	0.7
2	4	16	4	1.183333	1.166667	1.283333	0.4333333
2	4	17	4	1.75	1.683333	1.1	0.8666667
2	4	18	4	2.283333	2.066667	0.9666667	0.4
2	4	19	4	1.55	0.95	1.466667	0.3666667
2	4	20	4	1.4	2.6	0.7	1.083333
2	4	21	4	2.416667	1.25	1.966667	0.5166667
2	4	22	4	1.05	1.8	0.65	0.5666667
2	4	23	4	1.15	1.55	0.4666667	0.5333333
2	4	24	4	0.7	1.516667	1.283333	0.3166667
2	4	25	4	1.566667	0.95	1.766667	0.4333333
2	4	26	4	1.166667	1.35	1.25	0.9666667
2	4	27	4	2.55	1.2	0.5166667	0.85
2	4	28	4	1.633333	1.383333	0.6666667	0.7
2	4	29	4	1.216667	1.866667	1.55	0.6166667
2	4	30	2	1.65	1.283333	0.4
2	4	31	4	2.566667	0.7833333	1.55	0.3666667
2	4	32	1	1.266667	1.733333
2	4	33	4	1.833333	1.35	0.4333333	0.4333333
2	4	34	4	1.933333	1.183333	1.133333	0.4
2	4	35	4	1.8	1.183333	1.533333	0.5
2	4	36	4	1.233333	1.45	1.1	0.6166667
2	4	37	4	1.433333	1.9	0.3666667	1.166667
2	4	38	1	1.633333	1.683333
2	4	39	4	2.533333	1.466667	0.4	0.55
2	4	40	4	1.683333	1.683333	0.4333333	0.6833333
2	5	1	0	3.066667
2	5	2	0	1.966667
2	5	3	0	2.233333
2	5	4	4	1.966667	1.583333	1.916667	0.55
2	5	5	4	1.233333	1.1	1.333333	0.3
2	5	6	4	1.466667	2.366667	1.05	0.65
2	5	7	4	1.1	0.6	0.9333333	0.7333333
2	5	8	4	1.183333	1.15	2.35	0.4666667
2	5	9	4	1.433333	1.116667	0.8	2.8
2	5	10	2	2.783333	1.5	0.45
2	5	11	0	1.833333
2	5	12	4	1	1.25	1.566667	0.4833333
2	5	13	4	2.1	1.1	1.783333	0.5
2	5	14	0	1.666667
2	5	15	4	2.5	0.8166667	0.9	0.9833333
2	5	16	4	1.716667	1.05	0.6833333	0.65
2	5	17	4	1.866667	1.283333	0.7666667	0.8333333
2	5	18	4	1.433333	1.05	1.833333	0.6333333
2	5	19	4	1.633333	1.133333	1.933333	1.45
2	5	20	4	1.166667	1.616667	0.6666667	0.9666667
2	5	21	4	2.05	2.116667	0.4333333	0.7
2	5	22	0	2.183333
2	5	23	1	2.166667	1.866667
2	5	24	4	1.616667	0.6333333	1.4	1.566667
2	5	25	4	2.166667	1	1.566667	0.4666667
2	5	26	0	2.316667
2	5	27	4	3.566667	0.55	1.5	0.4833333
2	5	28	4	1.683333	0.9333333	0.9	0.4
2	5	29	0	3.65
2	5	30	4	1.25	1.916667	0.4666667	0.6833333
2	5	31	1	1.166667	1.15
2	5	32	4	1.816667	1.216667	0.3666667	0.6
2	5	33	4	1.533333	0.9833333	0.3166667	0.3833333
2	5	34	4	2.266667	0.9	1.216667	0.3166667
2	5	35	0	1.6
2	5	36	4	1.266667	1.65	0.6833333	0.5833333
2	5	37	2	0.95	1.55	1.8
2	5	38	0	2.1
2	5	39	4	1.35	1.516667	1.016667	0.7833333
2	5	40	1	1.366667	1.933333
2	6	1	2	2.35	1.133333	1.833333
2	6	2	1	1.25	3.533333
2	6	3	4	2.633333	1.033333	1.65	0.5666667
2	6	4	0	2.666667
2	6	5	0	1.866667
2	6	6	4	1.116667	1.116667	1.633333	0.5
2	6	7	2	1.416667	2.85	0.6
2	6	8	4	1.216667	1.25	1.666667	0.7666667
2	6	9	4	1.25	1.316667	1.266667	0.3333333
2	6	10	2	1.25	0.5	1.216667
2	6	11	4	2.95	1.166667	2	0.55
2	6	12	4	1.983333	1.183333	1.25	0.3333333
2	6	13	1	2.1	1.133333
2	6	14	2	2.133333	0.5666667	2.783333
2	6	15	0	1.35
2	6	16	4	3.033333	0.9	1.016667	0.5333333
2	6	17	4	1.6	1.583333	1.633333	0.4666667
2	6	18	4	0.95	0.8666667	2.4	0.5666667
2	6	19	1	2.183333	2.3
2	6	20	1	1.566667	0.6333333
2	6	21	4	1.6	1.783333	1.2	1.066667
2	6	22	4	1.566667	1.383333	1.45	0.3833333
2	6	23	4	2.433333	1.25	1.333333	0.3666667
2	6	24	4	1.75	1.533333	1	0.4166667
2	6	25	0	2.966667
2	6	26	4	1.783333	2.883333	0.8833333	0.5833333
2	6	27	4	1.783333	2.066667	1.55	0.55
2	6	28	4	1.416667	1.15	1.983333	0.5333333
2	6	29	4	0.9166667	1.466667	1.533333	0.3166667
2	6	30	4	1.7	1.633333	1.533333	0.4333333
2	6	31	4	1.366667	1.883333	1.833333	0.3666667
2	6	32	2	2.333333	1.466667	1.733333
2	6	33	1	2.366667	2.416667
2	6	34	4	1.266667	1.2	1.116667	0.75
2	6	35	4	2.916667	1.533333	0.5	0.5666667
2	6	36	1	3.2	1.616667
2	6	37	4	1.433333	1.35	1.416667	0.4833333
2	6	38	4	1.25	1.333333	1.016667	0.45
2	6	39	4	1	1.9	1.533333	0.5166667
2	6	40	4	2.416667	0.9666667	1.383333	0.3333333
2	7	1	4	1.916667	1.416667	0.6666667	0.4666667
2	7	2	4	1.85	1.2	1.266667	0.8666667
2	7	3	4	1.45	2.283333	1.883333	0.4
2	7	4	4	1.716667	1.633333	1.116667	0.4
2	7	5	4	1.116667	2.9	0.95	0.95
2	7	6	1	2.083333	1.616667
2	7	7	4	1.316667	2.266667	1.066667	0.6333333
2	7	8	4	2.35	0.8166667	2.733333	0.55
2	7	9	4	3.016667	1.983333	0.6333333	0.7
2	7	10	0	2.633333
2	7	11	4	1.083333	1.966667	2.166667	0.65
2	7	12	4	1.083333	1.6	2.416667	0.4166667
2	7	13	1	1.15	1.583333
2	7	14	0	0.0333333
2	7	15	0	1.9
2	7	16	0	2.433333
2	7	17	1	2.383333	1.516667
2	7	18	4	1.083333	2.283333	0.9166667	0.5333333
2	7	19	4	2.483333	2.683333	0.6333333	1.033333
2	7	20	4	1	1.966667	0.5333333	0.6
2	7	21	4	1.316667	1.883333	1.666667	0.55
2	7	22	2	1.533333	2.233333	1.683333
2	7	23	1	1.533333	2.4
2	7	24	4	1.85	1.733333	0.7166667	0.4166667
2	7	25	4	1.9	1.483333	1.15	0.4333333
2	7	26	4	1.366667	1.233333	1.416667	0.55
2	7	27	4	1.483333	1.783333	1.683333	0.4333333
2	7	28	4	1.383333	0.9	1.4	1.15
2	7	29	2	2.333333	0.6	2.016667
2	7	30	4	1.466667	2.7	0.5166667	0.5833333
2	7	31	1	2.466667	0.6833333
2	7	32	0	4.116667
2	7	33	4	1.15	1.45	1.316667	0.3333333
2	7	34	4	1.45	1.316667	1.5	0.4333333
2	7	35	1	2.3	0.7333333
2	7	36	4	1.3	1.516667	1.533333	0.2833333
2	7	37	4	0.9	1.983333	1.433333	0.3166667
2	7	38	4	0.9833333	1.266667	0.4833333	0.6166667
2	7	39	2	1.066667	3.133333	2.316667
2	7	40	4	0.8833333	1.25	1.95	0.6
2	8	1	4	1.35	1.516667	1.15	0.4666667
2	8	2	2	1.5	1.2	2.45
2	8	3	0	2.583333
2	8	4	4	2.116667	1.1	1.233333	0.3333333
2	8	5	4	1.266667	1.15	1.333333	0.3333333
2	8	6	2	2	2.5	0.6333333
2	8	7	4	1.483333	2.666667	0.7	0.6
2	8	8	1	1.5	2
2	8	9	2	2.016667	1.516667	2.4
2	8	10	4	3.083333	0.7666667	1.983333	0.4333333
2	8	11	0	2.55
2	8	12	4	1.833333	2.45	0.75	0.4666667
2	8	13	4	1.25	1.15	1.816667	0.7666667
2	8	14	4	2	1.233333	1.116667	0.3666667
2	8	15	1	1.95	2
2	8	16	4	1.4	0.9833333	1.583333	0.4166667
2	8	17	1	1.166667	1.466667
2	8	18	4	1.983333	1.55	0.7166667	0.7166667
2	8	19	1	2.616667	2.366667
2	8	20	4	1.366667	1.8	1	0.7666667
2	8	21	1	1	2.316667
2	8	22	0	1.683333
2	8	23	4	1.95	0.8833333	1.6	0.4833333
2	8	24	4	1.45	1.05	1.266667	0.55
2	8	25	1	2.7	0.8833333
2	8	26	4	1.7	2.316667	0.7833333	0.5333333
2	8	27	2	1	1.75	1.983333
2	8	28	4	1.233333	1.616667	1.083333	0.75
2	8	29	4	1.35	1.85	1.366667	0.4333333
2	8	30	2	0.85	1.983333	0.6833333
2	8	31	4	3.283333	1.466667	2.166667	0.6166667
2	8	32	1	1.633333	1.3
2	8	33	2	8.4	1.1	0.9333333
2	8	34	0	2.25
2	8	35	0	0.95
2	8	36	4	0.9	2.033333	0.9833333	0.4833333
2	8	37	4	1.166667	2.083333	0.4666667	0.6666667
2	8	38	4	1.35	1.283333	1.15	0.3666667
2	8	39	1	1.5	1.216667
2	8	40	1	1.25	4.766667
2	9	1	0	1.3
2	9	2	4	2.733333	1.183333	1.483333	0.6833333
2	9	3	1	1.033333	2.066667
2	9	4	4	0.9333333	1.066667	1	0.5166667
2	9	5	4	1.733333	0.9833333	0.4	0.4833333
2	9	6	4	2.216667	1.066667	0.9666667	0.5333333
2	9	7	2	1.733333	1.9	3.933333
2	9	8	4	1.15	1.85	0.6833333	0.6333333
2	9	9	0	1.433333
2	9	10	4	1.133333	1.783333	1.366667	0.6333333
2	9	11	1	2.533333	1.533333
2	9	12	4	0.9333333	0.1666667	1.333333	0.4166667
2	9	13	4	0.95	1.433333	1.75	0.4166667
2	9	14	2	2.283333	1.166667	74.7
2	9	15	0	1.883333
2	9	16	4	1.166667	0.7333333	1.25	0.8333333
2	9	17	0	2.566667
2	9	18	1	1.066667	1.566667
2	9	19	4	1.716667	1.183333	0.7666667	0.5166667
2	9	20	4	1.2	2.083333	0.3166667	0.4166667
2	9	21	4	1.233333	0.9666667	2.316667	0.5833333
2	9	22	4	2.616667	0.8833333	1.283333	0.5166667
2	9	23	4	1.4	0.9166667	1.216667	0.55
2	9	24	4	1.116667	1.766667	1.083333	0.9333333
2	9	25	1	2.35	0.5
2	9	26	0	1.416667
2	9	27	1	2	1.066667
2	9	28	0	2.066667
2	9	29	4	1.283333	0.9666667	1.233333	0.4666667
2	9	30	1	3.016667	1.05
2	9	31	4	1.466667	0.8166667	1.033333	0.55
2	9	32	4	1.5	1.366667	1.716667	0.4333333
2	9	33	4	1.95	1.2	1.1	0.3833333
2	9	34	4	1.283333	2.833333	0.5666667	0.6333333
2	9	35	4	1.15	1.816667	1.55	0.9333333
2	9	36	1	1.416667	0.7833333
2	9	37	4	1.7	1.866667	1.616667	0.6
2	9	38	1	2.916667	0.6333333
2	9	39	0	1.8
2	9	40	4	1.233333	0.95	1.05	0.4833333
2	10	1	4	1.416667	1.316667	0.9	0.6
2	10	2	4	1.783333	1.383333	1.533333	0.4333333
2	10	3	0	2.383333
2	10	4	4	1.483333	0.8833333	1.883333	0.5666667
2	10	5	4	1.6	0.9833333	0.95	0.5333333
2	10	6	4	1.383333	1.116667	2.666667	0.6666667
2	10	7	4	1.683333	0.95	0.8	0.5
2	10	8	4	1.933333	0.9666667	1.716667	0.75
2	10	9	4	1.833333	1.5	1.116667	0.8666667
2	10	10	0	1.783333
2	10	11	0	2.816667
2	10	12	4	1.333333	1.383333	1.216667	0.7
2	10	13	2	2	0.8166667	1.15
2	10	14	4	1.666667	0.8166667	1.633333	0.3833333
2	10	15	1	1.216667	1.9
2	10	16	4	1.316667	1.2	1.166667	0.4833333
2	10	17	4	1.833333	2.7	0.4833333	0.8
2	10	18	1	1.266667	1.366667
2	10	19	4	1.116667	2.366667	0.9666667	0.4666667
2	10	20	0	1.183333
2	10	21	4	0.9166667	2.416667	0.8	1
2	10	22	0	1.716667
2	10	23	4	1.283333	1.166667	1.466667	0.4833333
2	10	24	4	2.25	0.8	1.283333	0.3166667
2	10	25	0	2.55
2	10	26	4	1.983333	0.8833333	1.183333	0.4666667
2	10	27	4	2.266667	0.5	1.216667	0.4166667
2	10	28	4	1.683333	1.233333	0.4166667	0.6666667
2	10	29	1	1.8	1.05
2	10	30	4	1.283333	2.383333	2.216667	0.6666667
2	10	31	1	1.45	1.3
2	10	32	4	1.683333	0.9	1.616667	0.3833333
2	10	33	0	2.5
2	10	34	4	1.45	1.333333	1.233333	0.4333333
2	10	35	4	1.433333	1.033333	1.316667	0.2666667
2	10	36	2	2.7	1.483333	0.4833333
2	10	37	4	0.9666667	0.9333333	1.133333	1.533333
2	10	38	0	1.583333
2	10	39	4	1.283333	1.5	1.083333	0.55
2	10	40	0	1.55
2	11	1	1	1.75	1.6
2	11	2	4	1.75	1.95	0.6	0.6166667
2	11	3	2	1.683333	1.7	0.8666667
2	11	4	1	0.8166667	0.7666667
2	11	5	1	0.7333333	2.183333
2	11	6	4	1.516667	1.133333	1.45	0.85
2	11	7	4	2.066667	1.683333	0.4833333	0.5666667
2	11	8	4	1.95	0.7166667	2.466667	0.8666667
2	11	9	1	1.15	1.45
2	11	10	1	2.366667	2.033333
2	11	11	4	0.8333333	2.4	1.1	0.7666667
2	11	12	4	1.233333	0.8166667	1.966667	0.3333333
2	11	13	1	3.8	1.083333
2	11	14	4	1.25	2.033333	1.216667	0.4666667
2	11	15	4	1.766667	2.783333	0.8333333	0.5333333
2	11	16	4	1.233333	2.45	1.516667	1.033333
2	11	17	4	0.2333333	1.066667	1.183333	0.6333333
2	11	18	4	0.9166667	1.3	2.25	0.4
2	11	19	1	1.55	2.4
2	11	20	2	1.15	1.733333	0.9833333
2	11	21	4	1.133333	1.783333	1.933333	0.4166667
2	11	22	4	1.533333	1.6	0.95	0.55
2	11	23	0	2.6
2	11	24	4	1.633333	1.233333	1.3	0.45
2	11	25	2	1.533333	1.183333	2.566667
2	11	26	1	33.45	0.9333333
2	11	27	4	1.133333	0.9666667	1.083333	1.566667
2	11	28	4	1.116667	1.533333	1.116667	0.6333333
2	11	29	4	1.183333	1.083333	1.383333	1.95
2	11	30	4	1.683333	2.516667	1.116667	0.55
2	11	31	4	1.7	1.716667	0.8666667	0.45
2	11	32	4	1.333333	1.066667	1.3	0.5833333
2	11	33	4	2.533333	0.7833333	1.383333	0.35
2	11	34	1	2.483333	0.5666667
2	11	35	4	0.7833333	1.083333	1.366667	0.4
2	11	36	4	0.9833333	2.683333	0.4666667	0.6
2	11	37	4	2.766667	0.2666667	1.733333	0.3833333
2	11	38	1	1.383333	6.183333
2	11	39	2	1.366667	2.333333	1.083333
2	11	40	4	1.05	1.6	1.083333	0.45
2	12	1	0	1.916667
2	12	2	0	1.466667
2	12	3	4	2.966667	2.416667	0.9833333	0.6166667
2	12	4	0	1.616667
2	12	5	0	2.3
2	12	6	4	2.166667	1.133333	1.033333	0.4333333
2	12	7	4	2	1.116667	1.283333	0.7666667
2	12	8	4	2.183333	1.15	1.133333	0.5
2	12	9	4	2.283333	1.316667	1.516667	0.3666667
2	12	10	0	2.183333
2	12	11	2	0.9666667	1.9	1.466667
2	12	12	4	1.433333	3.133333	0.95	1.35
2	12	13	4	2.116667	1.45	1.3	0.5333333
2	12	14	0	2.616667
2	12	15	4	5.516667	1.35	1.283333	0.5
2	12	16	4	2.416667	0.6833333	0.9166667	0.65
2	12	17	4	1.866667	1.083333	1.133333	0.4166667
2	12	18	2	2.316667	0.8	1.05
2	12	19	4	1.283333	1.4	0.4666667	0.7166667
2	12	20	4	3.316667	0.6833333	1.033333	0.8166667
2	12	21	0	2.4
2	12	22	1	1.033333	2.466667
2	12	23	4	3.166667	0.8166667	1.3	0.6166667
2	12	24	4	1.5	1.433333	0.4333333	0.5333333
2	12	25	4	1.3	1.016667	3.15	0.5666667
2	12	26	1	1.566667	4.333333
2	12	27	4	2.916667	0.9166667	2.683333	0.9
2	12	28	2	1.133333	2.2	0.4166667
2	12	29	4	1.2	0.9666667	1.283333	0.8
2	12	30	4	1.566667	1.516667	0.4166667	0.7
2	12	31	4	1.166667	2.85	0.6666667	2.133333
2	12	32	2	2.083333	2.25	0.4666667
2	12	33	0	2.466667
2	12	34	4	1.633333	0.8833333	1.416667	0.8666667
2	12	35	0	3.166667
2	12	36	4	1.05	1.066667	1.05	0.8666667
2	12	37	4	2.05	1.3	1.35	0.4666667
2	12	38	4	1.133333	1.4	1.266667	0.4833333
2	12	39	4	2.433333	0.8333333	1.033333	0.3333333
2	12	40	0	1.45
2	13	1	4	1.666667	1.05	1.466667	0.55
2	13	2	4	1.216667	1.033333	1.316667	0.4
2	13	3	0	2.883333
2	13	4	4	2.533333	1.766667	0.6666667	0.7333333
2	13	5	4	1.916667	1.6	1.116667	0.6333333
2	13	6	4	0.7333333	1.55	1.466667	0.4833333
2	13	7	4	2.333333	1.183333	1.35	0.3833333
2	13	8	1	2.183333	1.483333
2	13	9	4	1.15	1.283333	1.25	0.3333333
2	13	10	4	1.166667	1.966667	0.8166667	0.4833333
2	13	11	1	1.566667	1.983333
2	13	12	4	2.433333	0.9833333	1.566667	0.7833333
2	13	13	4	1.166667	1.066667	1.233333	0.3333333
2	13	14	4	2.916667	1.45	0.4166667	0.6166667
2	13	15	4	2.266667	0.6666667	1.616667	0.7
2	13	16	0	3.383333
2	13	17	4	2.516667	0.85	1.516667	0.7666667
2	13	18	4	3.35	0.6166667	0.8833333	0.45
2	13	19	3	2.083333	1.433333	3.616667	1.6
2	13	20	4	1.55	2.016667	1.566667	0.3833333
2	13	21	4	1.483333	1.583333	0.9666667	0.2666667
2	13	22	4	1.066667	0.9166667	1.3	0.3166667
2	13	23	1	2.266667	1.933333
2	13	24	0	1.633333
2	13	25	4	1.933333	0.7833333	1.4	0.6333333
2	13	26	4	2.25	1.85	0.8	0.4333333
2	13	27	4	1.966667	1.083333	1.05	0.4
2	13	28	2	2.116667	1.4	0.7
2	13	29	4	1.983333	1.216667	1.35	0.7666667
2	13	30	4	2.15	1.566667	0.7166667	0.5
2	13	31	0	1.866667
2	13	32	4	1.383333	0.9833333	1.383333	0.7
2	13	33	4	1.9	0.6	1.033333	0.4833333
2	13	34	4	0.75	1.133333	1.133333	0.3333333
2	13	35	4	1.333333	1.8	0.6666667	0.8166667
2	13	36	4	2.016667	2.15	0.45	0.7833333
2	13	37	4	1.45	0.9333333	1.333333	0.4166667
2	13	38	1	2.366667	2.5
2	13	39	4	1.516667	1.533333	1.533333	0.55
2	13	40	2	1.383333	1.683333	1.666667
2	14	1	4	0.9833333	1.383333	0.9666667	0.5
2	14	2	4	1.883333	0.9166667	1.316667	0.45
2	14	3	4	1.5	0.8833333	1.05	1.166667
2	14	4	4	1.016667	1.2	1.116667	0.3333333
2	14	5	4	1.4	0.8	1.183333	0.4
2	14	6	4	2.033333	0.5666667	1.133333	0.6166667
2	14	7	4	0.8	0.9833333	1.583333	0.4166667
2	14	8	4	4.2	0.8833333	1.316667	0.5333333
2	14	9	4	1.883333	0.7666667	1.516667	0.4166667
2	14	10	4	1.166667	1.033333	2.3	0.4
2	14	11	4	2.133333	0.8666667	1.033333	0.35
2	14	12	4	0.75	1.65	0.4333333	0.4666667
2	14	13	4	1.383333	1.183333	1.55	0.3666667
2	14	14	1	1.516667	1.316667
2	14	15	4	1.3	1.166667	1.733333	0.4
2	14	16	4	0.7333333	1.566667	1.05	0.5
2	14	17	1	0.9333333	1.4
2	14	18	4	1.9	0.7833333	1.166667	0.4
2	14	19	4	2.083333	1.45	0.7833333	0.6166667
2	14	20	4	1.516667	1.25	1.283333	0.4333333
2	14	21	1	1.316667	1.816667
2	14	22	2	1.533333	2.166667	0.9833333
2	14	23	4	1.016667	1.3	1.2	0.6
2	14	24	0	1.6
2	14	25	4	2.566667	0.5833333	1.8	0.8333333
2	14	26	4	1.033333	1.333333	1	0.5333333
2	14	27	4	1.866667	0.75	1.066667	0.55
2	14	28	0	1.566667
2	14	29	4	1.283333	1.683333	0.9166667	0.7
2	14	30	4	0.9833333	1.433333	0.65	0.8666667
2	14	31	4	1.216667	1.366667	1.65	0.6
2	14	32	4	1.3	1.35	1.216667	0.4833333
2	14	33	4	1.2	1.3	1.916667	0.6
2	14	34	2	1.233333	1.666667	1.016667
2	14	35	4	0.85	0.9666667	1.366667	0.3666667
2	14	36	4	1.016667	2.566667	0.6333333	0.7
2	14	37	4	2.65	0.7333333	0.7	0.65
2	14	38	1	1.333333	1.216667
2	14	39	4	1.7	1.533333	1.033333	0.5333333
2	14	40	0	2.133333
2	15	1	0	1.7
2	15	2	4	0.65	1.15	1.916667	0.8
2	15	3	0	1.916667
2	15	4	4	1.433333	0.7	1.183333	0.3666667
2	15	5	0	2.9
2	15	6	4	0.7333333	1.466667	1.816667	0.9333333
2	15	7	1	1.266667	0.9
2	15	8	1	1.316667	1.333333
2	15	9	0	1.55
2	15	10	4	1.15	1.816667	2.1	0.6666667
2	15	11	0	2.883333
2	15	12	4	0.9666667	1.266667	1.5	0.3333333
2	15	13	4	1.45	0.7333333	1.516667	0.3666667
2	15	14	4	1.433333	2.183333	0.5833333	0.6333333
2	15	15	4	1.033333	0.2	0.8833333	0.6
2	15	16	4	1.466667	2.366667	2.083333	0.3333333
2	15	17	4	1.1	2.316667	1.083333	0.4833333
2	15	18	4	1.666667	1.6	0.65	0.6166667
2	15	19	4	0.7833333	2.516667	0.5333333	0.5
2	15	20	0	2.983333
2	15	21	0	0.0166667
2	15	22	4	0.75	1.283333	1.35	0.4166667
2	15	23	4	1.283333	1.766667	0.6666667	0.5
2	15	24	4	1.783333	0.5166667	1.15	0.3666667
2	15	25	4	1.483333	1.116667	0.7166667	0.6833333
2	15	26	4	1.583333	1.25	0.9833333	0.4666667
2	15	27	1	1.933333	0.7166667
2	15	28	2	1.483333	1.066667	2.583333
2	15	29	0	2.1
2	15	30	4	1.45	1.333333	1.516667	0.6833333
2	15	31	2	1.716667	1.6	0.7333333
2	15	32	0	1.966667
2	15	33	4	0.8666667	1	1.35	0.3333333
2	15	34	0	2.433333
2	15	35	0	2.7
2	15	36	1	1.733333	1.766667
2	15	37	1	1.283333	1.516667
2	15	38	4	1.383333	1.3	1.166667	0.6666667
2	15	39	4	1.583333	1.316667	0.65	0.4833333
2	15	40	1	1.316667	2.016667
2	16	1	2	1.333333	1.55	0.6833333
2	16	2	4	1.116667	1.166667	1.65	0.9
2	16	3	4	1.433333	1.35	1.366667	0.7833333
2	16	4	4	2.666667	1.133333	1.633333	0.6666667
2	16	5	2	1.05	1.6	2.016667
2	16	6	1	0.85	2.816667
2	16	7	1	1.216667	1.783333
2	16	8	4	1.133333	1.566667	1.266667	0.4166667
2	16	9	4	1.35	0.8833333	1.333333	0.3833333
2	16	10	4	1.8	1.733333	1.366667	0.9166667
2	16	11	1	0.9166667	1.1
2	16	12	4	1.333333	1.916667	1.283333	0.9166667
2	16	13	4	2.183333	0.7333333	1.2	0.8333333
2	16	14	0	2.133333
2	16	15	4	0.9666667	1.816667	0.8666667	0.75
2	16	16	4	2.516667	1.05	1.7	1.166667
2	16	17	1	1.416667	0.7833333
2	16	18	1	0.8833333	0.9333333
2	16	19	1	1.066667	1.766667
2	16	20	4	1.25	2.7	0.8333333	0.6833333
2	16	21	4	1.15	1.033333	1.366667	0.3666667
2	16	22	4	0.7666667	2.4	1.9	0.5166667
2	16	23	4	1.916667	1.266667	1.2	0.4666667
2	16	24	4	1.766667	2.366667	0.7333333	2.3
2	16	25	4	1.45	1.033333	1.3	0.4333333
2	16	26	1	3.216667	0.7833333
2	16	27	4	1.566667	1.65	2.833333	0.65
2	16	28	1	1.8	1.516667
2	16	29	0	4.7
2	16	30	4	0.9333333	0.8833333	1.5	0.9333333
2	16	31	4	1.216667	1.666667	1.55	0.4333333
2	16	32	1	1.916667	1.483333
2	16	33	4	1.483333	1.35	1.65	1.283333
2	16	34	1	1.833333	1.933333
2	16	35	1	1.283333	2.333333
2	16	36	1	1.433333	1.316667
2	16	37	0	2.05
2	16	38	2	1.883333	2.1	2.8
2	16	39	0	1.966667
2	16	40	4	3.25	0.95	1.3	0.3666667
2	17	1	4	1.783333	1.266667	1	0.65
2	17	2	0	3
2	17	3	0	1.716667
2	17	4	0	2.283333
2	17	5	4	1.116667	2.05	1.266667	0.3666667
2	17	6	4	1.566667	1.216667	0.85	0.5333333
2	17	7	4	1.45	1.216667	1.233333	0.5666667
2	17	8	0	2.55
2	17	9	4	1.283333	0.9333333	1.15	0.35
2	17	10	0	3.35
2	17	11	4	0.8166667	1.3	1.383333	1.55
2	17	12	1	1.583333	1.25
2	17	13	4	1.433333	0.3166667	1.583333	0.85
2	17	14	0	2.533333
2	17	15	4	1.45	1.233333	1.483333	0.65
2	17	16	1	2.15	1.433333
2	17	17	2	1.216667	1.583333	2.116667
2	17	18	0	3.216667
2	17	19	4	0.8333333	1.166667	2	0.8833333
2	17	20	1	1.533333	1.866667
2	17	21	4	1.416667	1.55	1.083333	0.55
2	17	22	4	1.933333	1.066667	1.466667	0.35
2	17	23	4	1.433333	2.083333	0.6166667	0.8333333
2	17	24	1	2.133333	1.6
2	17	25	4	1.4	0.9333333	1.283333	0.4666667
2	17	26	4	1.75	1.616667	1.333333	0.3833333
2	17	27	2	1.95	2.4	1.216667
2	17	28	0	1.483333
2	17	29	1	2.166667	0.7833333
2	17	30	4	1.233333	1.233333	1.483333	0.4833333
2	17	31	4	1.516667	1.016667	0.9833333	0.4666667
2	17	32	0	2.2
2	17	33	4	0.8333333	2.4	1.716667	0.75
2	17	34	4	1.466667	1.366667	1.533333	0.5
2	17	35	1	1	1
2	17	36	4	1.316667	1.05	1.733333	0.6333333
2	17	37	0	1.483333
2	17	38	4	2.083333	0.7333333	1.466667	0.6333333
2	17	39	4	2.8	0.8833333	1.35	0.3166667
2	17	40	1	1.466667	1.45
2	18	1	4	0.9833333	1.516667	1.716667	1.2
2	18	2	4	1.25	2.166667	0.5333333	0.7333333
2	18	3	3	1.016667	1.35	1.016667	0.4
2	18	4	1	1.1	1.4
2	18	5	4	1.5	1.55	1.25	1.133333
2	18	6	0	1.983333
2	18	7	0	2.533333
2	18	8	0	0.9666667
2	18	9	4	1.533333	1.333333	2.1	0.7
2	18	10	4	1.716667	1.35	1.9	0.4666667
2	18	11	1	0.9333333	1.733333
2	18	12	0	4.133333
2	18	13	4	0.95	1.616667	1.883333	1.1
2	18	14	4	2.05	0.7166667	1.533333	0.8666667
2	18	15	4	1.6	1.2	1.716667	0.4
2	18	16	0	1.566667
2	18	17	4	1.6	1.9	1.333333	0.9166667
2	18	18	4	1.65	1.266667	1.166667	0.3666667
2	18	19	4	1.05	2.95	1.116667	1.05
2	18	20	4	1.233333	1.3	1.366667	0.6
2	18	21	1	0.9166667	2.116667
2	18	22	4	1.333333	1.033333	1.366667	0.6833333
2	18	23	1	1.083333	2.533333
2	18	24	4	1.616667	1.016667	1.383333	0.3833333
2	18	25	4	1.516667	1.366667	1.066667	0.4833333
2	18	26	0	2.45
2	18	27	0	2.8
2	18	28	0	1.933333
2	18	29	4	1.066667	1.166667	1.35	0.6666667
2	18	30	4	1.916667	0.5	1.366667	0.55
2	18	31	2	2.6	2.333333	0.8666667
2	18	32	0	2.05
2	18	33	3	1.616667	1.516667	3.333333	1.983333
2	18	34	4	1.816667	0.9666667	1.3	0.7166667
2	18	35	2	1.2	1.3	2.9
2	18	36	4	1.233333	1.016667	1.066667	0.2833333
2	18	37	1	1.266667	1.866667
2	18	38	4	1.966667	1.366667	1.433333	1.1
2	18	39	0	2.666667
[truncated: 4,831 more rows]
